# Supplementary material for: One-step generation of tumor models by base editor multiplexing in adult stem cell-derived organoids
Source: Nat Commun. 2023 Aug 17;14:4998. doi: 10.1038/s41467-023-40701-3 (PMC10435570; doi:10.1038/s41467-023-40701-3)
Supplement: Supplementary file 8 — Source Data [file 41467_2023_40701_MOESM8_ESM.xlsx]

## Sheet: Figure 1d-g
Figure 1d
CTNNB1 S45P
Genotype	Sanger trace count
WT	14
Hom	9
Het	0
Figure 1e
CTNNB1 T41A
Genotype	Sanger trace count
WT	17
Hom	3
Het	1
Figure 1f
CTNNB1 S33F
Genotype	Sanger trace count
WT	11
Hom	7
Het	2
Figure 1g
CTNNB1 S33F
Genotype	Sanger trace count
WT	16
Hom	4
Het	0

## Sheet: Figure 2d
WT through nucleus							WT through membrane
	coordinate	mean_intensity	sd_intensity	upper	lower			coordinate	mean_intensity	sd_intensity	upper	lower
1	0	0.159347711689561	0.0913581088757685	0.250705820565329	0.0679896028137924		1	0	0.212219844337973	0.154509599503002	0.366729443840975	0.0577102448349706
2	0.00833333333333333	0.146361567110927	0.0899533710642631	0.23631493817519	0.056408196046664		2	0.1	0.24025847098834	0.16947669590709	0.40973516689543	0.0707817750812503
3	0.0166666666666667	0.133728318732227	0.105981706462666	0.239710025194894	0.027746612269561		3	0.2	0.308968480597999	0.169038252772432	0.478006733370431	0.139930227825567
4	0.025	0.140394720346428	0.110195146891995	0.250589867238423	0.0301995734544324		4	0.3	0.426161750887244	0.216876859098166	0.64303860998541	0.209284891789078
5	0.0333333333333333	0.161697115971337	0.110700919313157	0.272398035284493	0.0509961966581798		5	0.4	0.609702059554427	0.209093335573937	0.818795395128364	0.40060872398049
6	0.0416666666666667	0.174987492738474	0.110350083478813	0.285337576217287	0.0646374092596609		6	0.5	0.674976876307768	0.217425502734838	0.892402379042606	0.45755137357293
7	0.05	0.165649459033472	0.110603851902372	0.276253310935844	0.0550456071310993		7	0.6	0.604569535312673	0.216550352145347	0.82111988745802	0.388019183167325
8	0.0583333333333333	0.147170838656327	0.100742766536229	0.247913605192556	0.0464280721200985		8	0.7	0.404644442571773	0.169828185103823	0.574472627675596	0.23481625746795
9	0.0666666666666667	0.149349928747538	0.0841660680151416	0.23351599676268	0.0651838607323963		9	0.8	0.268171840605962	0.112238311574501	0.380410152180463	0.155933529031461
10	0.075	0.171442074589273	0.0834193046033671	0.25486137919264	0.0880227699859061		10	0.9	0.209699063492399	0.102031377395363	0.311730440887762	0.107667686097036
11	0.0833333333333333	0.185918467561544	0.102591079766283	0.288509547327826	0.0833273877952606		11	1	0.172123034234078	0.105464331217404	0.277587365451483	0.0666587030166736
12	0.0916666666666667	0.191653059514141	0.117007904575607	0.308660964089748	0.0746451549385337
13	0.1	0.183050460387958	0.131322521522981	0.314372981910939	0.0517279388649773
14	0.108333333333333	0.157827350655569	0.134175124062507	0.292002474718076	0.0236522265930617
15	0.116666666666667	0.134974532060668	0.111620819887178	0.246595351947846	0.0233537121734896
16	0.125	0.132255379705362	0.106761016863091	0.239016396568453	0.0254943628422716
17	0.133333333333333	0.159079863297669	0.162340170491519	0.321420033789187	-0.00326030719384973
18	0.141666666666667	0.16740255510774	0.188038230972404	0.355440786080145	-0.0206356758646637
19	0.15	0.168139978234879	0.1872120370814	0.355352015316279	-0.0190720588465213
20	0.158333333333333	0.169692858656455	0.1642236735619	0.333916532218355	0.00546918509455491
21	0.166666666666667	0.177261186783067	0.13536489865255	0.312626085435617	0.0418962881305176
22	0.175	0.184111327759048	0.136353278273484	0.320464606032532	0.0477580494855632
23	0.183333333333333	0.178158881009204	0.137858665328375	0.316017546337579	0.0403002156808293
24	0.191666666666667	0.158606073892384	0.128274125289171	0.286880199181555	0.0303319486032125
25	0.2	0.140969331743154	0.121974460303436	0.262943792046591	0.0189948714397182
26	0.208333333333333	0.15000510166762	0.137699740781943	0.287704842449563	0.0123053608856769
27	0.216666666666667	0.166668806891269	0.144814107684911	0.31148291457618	0.021854699206358
28	0.225	0.162032705818843	0.135967852232794	0.298000558051637	0.0260648535860495
29	0.233333333333333	0.156430762186305	0.133746387669311	0.290177149855616	0.0226843745169932
30	0.241666666666667	0.159764856821	0.119682586561813	0.279447443382813	0.0400822702591873
31	0.25	0.171330528401145	0.10073246846661	0.272062996867754	0.0705980599345347
32	0.258333333333333	0.181415219450221	0.0919581522532463	0.273373371703467	0.0894570671969748
33	0.266666666666667	0.167667041750407	0.0862160711346676	0.253883112885074	0.081450970615739
34	0.275	0.145534876446412	0.0897632137272795	0.235298090173691	0.0557716627191322
35	0.283333333333333	0.146948826994876	0.0985413402249647	0.245490167219841	0.0484074867699114
36	0.291666666666667	0.155900210910106	0.0986882474220236	0.254588458332129	0.0572119634880822
37	0.3	0.162935701409823	0.10571664278433	0.268652344194153	0.0572190586254926
38	0.308333333333333	0.160336311507746	0.119853875414857	0.280190186922603	0.0404824360928885
39	0.316666666666667	0.156614239711365	0.126952108781998	0.283566348493363	0.0296621309293673
40	0.325	0.163258892355236	0.134753468031815	0.29801236038705	0.028505424323421
41	0.333333333333333	0.164094932441037	0.130091151078485	0.294186083519522	0.0340037813625522
42	0.341666666666667	0.176482451867032	0.136981760230384	0.313464212097416	0.0395006916366472
43	0.35	0.193326367471065	0.137738718311524	0.331065085782589	0.0555876491595418
44	0.358333333333333	0.202946190466453	0.150413407899865	0.353359598366318	0.0525327825665877
45	0.366666666666667	0.191790046434494	0.152423824360339	0.344213870794833	0.0393662220741554
46	0.375	0.175418793631416	0.134210811688301	0.309629605319717	0.0412079819431151
47	0.383333333333333	0.174818270649362	0.123855780959994	0.298674051609355	0.0509624896893677
48	0.391666666666667	0.175475562021074	0.130824587101192	0.306300149122266	0.0446509749198822
49	0.4	0.158277675248007	0.133906593964947	0.292184269212954	0.0243710812830599
50	0.408333333333333	0.153027953343732	0.119813839218876	0.272841792562608	0.0332141141248558
51	0.416666666666667	0.17617241795475	0.125735527041206	0.301907944995957	0.050436890913544
52	0.425	0.182398486633891	0.136212406406738	0.318610893040629	0.0461860802271532
53	0.433333333333333	0.160622751960713	0.132921367229587	0.2935441191903	0.0277013847311254
54	0.441666666666667	0.139748284949144	0.114004690645364	0.253752975594508	0.0257435943037798
55	0.45	0.121586642833756	0.0981147962949978	0.219701439128754	0.023471846538758
56	0.458333333333333	0.129718320247656	0.128770105380951	0.258488425628608	0.000948214866704739
57	0.466666666666667	0.15466465160673	0.138301590536938	0.292966242143668	0.0163630610697924
58	0.475	0.146282025698303	0.120398119334547	0.26668014503285	0.0258839063637557
59	0.483333333333333	0.134778178323013	0.132071317014672	0.266849495337684	0.00270686130834072
60	0.491666666666667	0.129155615020104	0.116629175243336	0.24578479026344	0.0125264397767687
61	0.5	0.132443362073116	0.0983113831759228	0.230754745249039	0.0341319788971934
62	0.508333333333333	0.147713642426742	0.101183978710777	0.24889762113752	0.046529663715965
63	0.516666666666667	0.166494971795694	0.117386084322125	0.283881056117818	0.0491088874735691
64	0.525	0.178345457527458	0.128287825628776	0.306633283156234	0.0500576318986823
65	0.533333333333333	0.154106203482447	0.109328137578711	0.263434341061157	0.0447780659037363
66	0.541666666666667	0.137612782727492	0.103361205753593	0.240973988481085	0.0342515769738987
67	0.55	0.146080090336149	0.108134468662155	0.254214558998304	0.0379456216739943
68	0.558333333333333	0.159965892934042	0.124282852691121	0.284248745625164	0.0356830402429212
69	0.566666666666667	0.161545253436787	0.141320156512236	0.302865409949024	0.0202250969245512
70	0.575	0.158775540611202	0.139756911549812	0.298532452161013	0.0190186290613899
71	0.583333333333333	0.167428529946003	0.14683310966184	0.314261639607842	0.0205954202841627
72	0.591666666666667	0.17935681725419	0.157337388982131	0.336694206236321	0.022019428272059
73	0.6	0.154264366288363	0.1239303304106	0.278194696698963	0.0303340358777622
74	0.608333333333333	0.13464096291737	0.0884765157194458	0.223117478636815	0.046164447197924
75	0.616666666666667	0.15470933452948	0.0946770687322047	0.249386403261685	0.0600322657972758
76	0.625	0.172552317221601	0.112179185441452	0.284731502663053	0.0603731317801496
77	0.633333333333333	0.155063381785471	0.097008948013632	0.252072329799103	0.0580544337718388
78	0.641666666666667	0.12935920819831	0.0997580293888137	0.229117237587124	0.0296011788094967
79	0.65	0.135727473680539	0.1125758575194	0.248303331199939	0.0231516161611385
80	0.658333333333333	0.158118078252863	0.133661200188131	0.291779278440994	0.0244568780647319
81	0.666666666666667	0.187228092683231	0.151932993253837	0.339161085937069	0.0352950994293945
82	0.675	0.179878686879295	0.134662046210496	0.314540733089792	0.0452166406687989
83	0.683333333333333	0.182134862568171	0.11238955860391	0.294524421172081	0.069745303964261
84	0.691666666666667	0.184464156662014	0.118608199315824	0.303072355977838	0.0658559573461897
85	0.7	0.192674737121404	0.114869440661028	0.307544177782432	0.0778052964603752
86	0.708333333333333	0.185266909696172	0.121726815394025	0.306993725090197	0.0635400943021465
87	0.716666666666667	0.169379376481347	0.133772163104558	0.303151539585905	0.0356072133767888
88	0.725	0.151649845172246	0.128287261874465	0.279937107046711	0.0233625832977807
89	0.733333333333333	0.160144104843908	0.0996899249260348	0.259834029769943	0.0604541799178733
90	0.741666666666667	0.180162265060289	0.0938808446116467	0.274043109671936	0.0862814204486422
91	0.75	0.198620355390971	0.127114168046706	0.325734523437677	0.0715061873442644
92	0.758333333333333	0.200878727957918	0.160871434262029	0.361750162219947	0.0400072936958893
93	0.766666666666667	0.192864533488313	0.159397749646673	0.352262283134986	0.0334667838416396
94	0.775	0.193549710271624	0.143948169353709	0.337497879625333	0.0496015409179151
95	0.783333333333333	0.184183772371115	0.13947802040703	0.323661792778144	0.0447057519640849
96	0.791666666666667	0.178555128362976	0.15470392398681	0.333259052349785	0.0238512043761658
97	0.8	0.188084340998149	0.162537951957003	0.350622292955152	0.0255463890411467
98	0.808333333333333	0.192357729828441	0.164324214407673	0.356681944236113	0.0280335154207678
99	0.816666666666667	0.180526012493345	0.157563130681782	0.338089143175127	0.0229628818115625
100	0.825	0.17113559153305	0.141389240978763	0.312524832511813	0.0297463505542872
101	0.833333333333333	0.177287248076363	0.131965861352082	0.309253109428445	0.0453213867242806
102	0.841666666666667	0.185284527701842	0.135102173854424	0.320386701556266	0.0501823538474181
103	0.85	0.184543590604853	0.126577203535519	0.311120794140372	0.0579663870693335
104	0.858333333333333	0.180964907564677	0.109239799713519	0.290204707278196	0.0717251078511577
105	0.866666666666667	0.171931729946687	0.0966614123892502	0.268593142335937	0.0752703175574369
106	0.875	0.165118720119091	0.105287589579561	0.270406309698651	0.0598311305395298
107	0.883333333333333	0.157588583753846	0.105745965438611	0.263334549192456	0.0518426183152352
108	0.891666666666667	0.155078417051789	0.107040041589223	0.262118458641012	0.0480383754625653
109	0.9	0.14392212992734	0.10861191397508	0.252534043902421	0.03531021595226
110	0.908333333333333	0.148979433803384	0.123366213367588	0.272345647170972	0.025613220435797
111	0.916666666666667	0.146929569437971	0.126992388825	0.273921958262971	0.0199371806129708
112	0.925	0.138557949103646	0.113474761083671	0.252032710187317	0.0250831880199748
113	0.933333333333333	0.12586860126198	0.0981695683134482	0.224038169575428	0.0276990329485319
114	0.941666666666667	0.122550577417931	0.0948443718903821	0.217394949308313	0.0277062055275491
115	0.95	0.126064668691242	0.106173384319698	0.23223805301094	0.0198912843715442
116	0.958333333333333	0.134122056124098	0.11336967839466	0.247491734518758	0.0207523777294374
117	0.966666666666667	0.15040899849554	0.130489721373609	0.280898719869149	0.0199192771219314
118	0.975	0.17475338814874	0.137158233757804	0.311911621906544	0.0375951543909359
119	0.983333333333333	0.184446674506653	0.120208483438292	0.304655157944944	0.0642381910683612
120	0.991666666666667	0.179634751552836	0.118474604982271	0.298109356535108	0.061160146570565
121	1	0.172445283204049	0.140417100102929	0.312862383306978	0.0320281831011196
122	0.889705882352941	0.414497535825655	0.132262229430373	0.546759765256028
123	0.897058823529412	0.397166220152428	0.108839652851006	0.506005873003434
124	0.904411764705882	0.388008759826089	0.108316108830873	0.496324868656961
125	0.911764705882353	0.387328153939299	0.122769618229387	0.510097772168686
126	0.919117647058823	0.37910087395795	0.127735385650516	0.506836259608466
127	0.926470588235294	0.383641103909511	0.139925422118917	0.523566526028428
128	0.933823529411765	0.395566752918915	0.160972503881481	0.556539256800396
129	0.941176470588235	0.411110329868782	0.174654187890815	0.585764517759597
130	0.948529411764706	0.422957862026074	0.178729455654112	0.601687317680186
131	0.955882352941176	0.427439461383943	0.176543159959864	0.603982621343807
132	0.963235294117647	0.427074868000124	0.190539440773468	0.617614308773592
133	0.970588235294118	0.420756718520314	0.19038405169048	0.611140770210794
134	0.977941176470588	0.40392748549261	0.178321647187429	0.582249132680039
135	0.985294117647059	0.392779559896923	0.133391910583779	0.526171470480702
136	0.992647058823529	0.384715432223183	0.112685342255492	0.497400774478675
137	1	NA	NA	NA

## Sheet: Figure 2e
S45P Hom through nucleus							S45P Hom through membrane
	coordinate	mean_intensity	sd_intensity	upper	lower			coordinate	mean_intensity	sd_intensity	upper	lower
1	0	0.373059895283975	0.139860906291424	0.512920801575399	0.233198988992551		1	0	0.367160194681374	0.151690125509026	0.5188503201904	0.215470069172349
2	0.00584795321637427	0.314277173039782	0.11045759145328	0.424734764493062	0.203819581586502		2	0.1	0.400660746608625	0.147660953513179	0.548321700121804	0.252999793095447
3	0.0116959064327485	0.291293804662178	0.104526389433171	0.395820194095349	0.186767415229007		3	0.2	0.456921740506965	0.158227517243945	0.61514925775091	0.29869422326302
4	0.0175438596491228	0.3147173208371	0.0744506888982328	0.389168009735332	0.240266631938867		4	0.3	0.560651309889583	0.162275173638392	0.722926483527975	0.398376136251192
5	0.0233918128654971	0.327915341441117	0.11953814623031	0.447453487671427	0.208377195210807		5	0.4	0.682681669902004	0.199603553162502	0.882285223064506	0.483078116739502
6	0.0292397660818713	0.312343897522915	0.131130578054659	0.443474475577574	0.181213319468256		6	0.5	0.74350574357103	0.201725695066707	0.945231438637737	0.541780048504323
7	0.0350877192982456	0.317588485611353	0.13456851802579	0.452157003637142	0.183019967585563		7	0.6	0.672080811357974	0.187769589088149	0.859850400446123	0.484311222269826
8	0.0409356725146199	0.329861495051985	0.155881403926909	0.485742898978894	0.173980091125076		8	0.7	0.561046900800155	0.184706753875777	0.745753654675932	0.376340146924378
9	0.0467836257309941	0.353180128873867	0.178718628713651	0.531898757587518	0.174461500160216		9	0.8	0.475214882915424	0.179760252310269	0.654975135225694	0.295454630605155
10	0.0526315789473684	0.378787904960061	0.18865563499192	0.567443539951981	0.190132269968141		10	0.9	0.420275844200708	0.161535225519355	0.581811069720063	0.258740618681353
11	0.0584795321637427	0.392691066059191	0.198963526343239	0.59165459240243	0.193727539715953		11	1	0.352179607259188	0.158059204863386	0.510238812122574	0.194120402395803
12	0.064327485380117	0.397475777331606	0.220280609194442	0.617756386526048	0.177195168137163
13	0.0701754385964912	0.401346547512691	0.21543661099207	0.616783158504762	0.185909936520621
14	0.0760233918128655	0.386712605843153	0.173389020504334	0.560101626347487	0.213323585338818
15	0.0818713450292398	0.385719231908555	0.171036102659256	0.556755334567811	0.214683129249298
16	0.087719298245614	0.396050410307934	0.192832054962679	0.588882465270612	0.203218355345255
17	0.0935672514619883	0.41381849020453	0.230104002619905	0.643922492824435	0.183714487584625
18	0.0994152046783626	0.425401750295666	0.250267270776405	0.675669021072071	0.175134479519261
19	0.105263157894737	0.427687385222119	0.25630982741773	0.683997212639849	0.17137755780439
20	0.111111111111111	0.432799835225083	0.238333456448287	0.671133291673369	0.194466378776796
21	0.116959064327485	0.44079733471382	0.22210565753159	0.662902992245411	0.21869167718223
22	0.12280701754386	0.445567742294596	0.203501218887389	0.649068961181985	0.242066523407207
23	0.128654970760234	0.440209955658094	0.19238506745034	0.632595023108434	0.247824888207754
24	0.134502923976608	0.432395830770734	0.187639880801722	0.620035711572456	0.244755949969012
25	0.140350877192982	0.417230075164538	0.178877364895453	0.596107440059991	0.238352710269084
26	0.146198830409357	0.398530984766197	0.171548925849023	0.570079910615221	0.226982058917174
27	0.152046783625731	0.395073189823026	0.171959067000501	0.567032256823527	0.223114122822525
28	0.157894736842105	0.417684208395488	0.179024694292524	0.596708902688012	0.238659514102964
29	0.16374269005848	0.432016811457991	0.204869691024867	0.636886502482858	0.227147120433125
30	0.169590643274854	0.440976731265077	0.232857108138273	0.67383383940335	0.208119623126803
31	0.175438596491228	0.442580617208587	0.255294650600752	0.697875267809338	0.187285966607835
32	0.181286549707602	0.448488211487818	0.267935720187153	0.716423931674971	0.180552491300666
33	0.187134502923977	0.470287575600205	0.281709126850203	0.751996702450409	0.188578448750002
34	0.192982456140351	0.484413307067474	0.288149680261725	0.772562987329199	0.196263626805749
35	0.198830409356725	0.476245889716147	0.275652904168843	0.75189879388499	0.200592985547304
36	0.204678362573099	0.463583546174944	0.257091267297609	0.720674813472553	0.206492278877335
37	0.210526315789474	0.470468000815944	0.248540669920952	0.719008670736896	0.221927330894992
38	0.216374269005848	0.476945896915464	0.24063217478168	0.717578071697145	0.236313722133784
39	0.222222222222222	0.467756509242005	0.211721105420625	0.67947761466263	0.25603540382138
40	0.228070175438596	0.438080255183875	0.185523411709572	0.623603666893447	0.252556843474302
41	0.233918128654971	0.418912801917225	0.202283005402737	0.621195807319961	0.216629796514488
42	0.239766081871345	0.412056967174677	0.226433885331133	0.63849085250581	0.185623081843544
43	0.245614035087719	0.404247657389377	0.230353410732805	0.634601068122183	0.173894246656572
44	0.251461988304094	0.415002170538739	0.204773714806915	0.619775885345654	0.210228455731823
45	0.257309941520468	0.440905246630443	0.195942208834547	0.63684745546499	0.244963037795897
46	0.263157894736842	0.478458773735039	0.19694318361805	0.675401957353089	0.281515590116989
47	0.269005847953216	0.490307834410607	0.188041320795131	0.678349155205738	0.302266513615477
48	0.274853801169591	0.490868828372639	0.203405844454454	0.694274672827093	0.287462983918185
49	0.280701754385965	0.481958906413641	0.208609890357825	0.690568796771466	0.273349016055817
50	0.286549707602339	0.47097107252055	0.212475806395479	0.683446878916028	0.258495266125071
51	0.292397660818713	0.477820309526982	0.211335526630425	0.689155836157407	0.266484782896557
52	0.298245614035088	0.472535032074513	0.188687847451795	0.661222879526308	0.283847184622719
53	0.304093567251462	0.472164589485845	0.178638216268759	0.650802805754604	0.293526373217086
54	0.309941520467836	0.459754811177556	0.177125059903279	0.636879871080835	0.282629751274277
55	0.315789473684211	0.449321399272084	0.175392311356279	0.624713710628363	0.273929087915805
56	0.321637426900585	0.454342782667469	0.177520738851201	0.63186352151867	0.276822043816268
57	0.327485380116959	0.465530927984339	0.185249538096962	0.650780466081302	0.280281389887377
58	0.333333333333333	0.474503403200414	0.195144697750606	0.66964810095102	0.279358705449808
59	0.339181286549708	0.490244840598931	0.213529359923023	0.703774200521955	0.276715480675908
60	0.345029239766082	0.510341311511371	0.239684406511488	0.750025718022859	0.270656904999883
61	0.350877192982456	0.521777993045796	0.26141339986172	0.783191392907516	0.260364593184076
62	0.35672514619883	0.52535898708629	0.261070719342315	0.786429706428606	0.264288267743975
63	0.362573099415205	0.528918617497902	0.243556907001891	0.772475524499794	0.285361710496011
64	0.368421052631579	0.516608299336393	0.239685705830448	0.756294005166841	0.276922593505946
65	0.374269005847953	0.489980762884149	0.231372900490258	0.721353663374407	0.258607862393891
66	0.380116959064327	0.479661660769915	0.217213652627446	0.696875313397361	0.262448008142468
67	0.385964912280702	0.474063684991955	0.215246986107511	0.689310671099466	0.258816698884445
68	0.391812865497076	0.480303126935267	0.205042447761995	0.685345574697262	0.275260679173271
69	0.39766081871345	0.508384257776501	0.187779863364141	0.696164121140642	0.320604394412361
70	0.403508771929825	0.531038738478473	0.195936836901546	0.726975575380019	0.335101901576927
71	0.409356725146199	0.542978136112501	0.212700399379328	0.755678535491829	0.330277736733173
72	0.415204678362573	0.528821585923083	0.222077203214773	0.750898789137856	0.30674438270831
73	0.421052631578947	0.511437220616297	0.206011183437468	0.717448404053764	0.305426037178829
74	0.426900584795322	0.508796258690725	0.193865906386188	0.702662165076912	0.314930352304537
75	0.432748538011696	0.514367911631517	0.176946007115727	0.691313918747244	0.33742190451579
76	0.43859649122807	0.523465177930964	0.156327112185076	0.67979229011604	0.367138065745888
77	0.444444444444444	0.534181006418414	0.160112303271672	0.694293309690086	0.374068703146742
78	0.450292397660819	0.539753286139371	0.173048213105609	0.71280149924498	0.366705073033763
79	0.456140350877193	0.520116938288068	0.177136077116184	0.697253015404251	0.342980861171884
80	0.461988304093567	0.491551869321418	0.177537941193378	0.669089810514796	0.31401392812804
81	0.467836257309941	0.488126849410677	0.181677117987396	0.669803967398072	0.306449731423281
82	0.473684210526316	0.494029111038236	0.210436347258692	0.704465458296928	0.283592763779544
83	0.47953216374269	0.517614468127542	0.233368530028681	0.750982998156223	0.284245938098861
84	0.485380116959064	0.549113710322028	0.244464197151264	0.793577907473292	0.304649513170764
85	0.491228070175439	0.573076569388326	0.244692650007597	0.817769219395923	0.328383919380729
86	0.497076023391813	0.584108075877826	0.239375183996461	0.823483259874287	0.344732891881365
87	0.502923976608187	0.587538532163066	0.236033073544197	0.823571605707262	0.351505458618869
88	0.508771929824561	0.598624178224299	0.245501183037439	0.844125361261739	0.35312299518686
89	0.514619883040936	0.595676048997104	0.205059117650841	0.800735166647945	0.390616931346264
90	0.52046783625731	0.586945599347842	0.168001779682546	0.754947379030388	0.418943819665296
91	0.526315789473684	0.560063535979014	0.163992678534762	0.724056214513776	0.396070857444251
92	0.532163742690059	0.527759981756913	0.168193554488954	0.695953536245866	0.359566427267959
93	0.538011695906433	0.507921014064596	0.184605092851516	0.692526106916112	0.323315921213079
94	0.543859649122807	0.509804114841303	0.175582128612613	0.685386243453916	0.33422198622869
95	0.549707602339181	0.525612407230845	0.16229589018971	0.687908297420555	0.363316517041136
96	0.555555555555556	0.539630122888294	0.147972991131555	0.687603114019849	0.391657131756739
97	0.56140350877193	0.526246384026973	0.143137990541198	0.669384374568171	0.383108393485774
98	0.567251461988304	0.52248434682024	0.145844164606526	0.668328511426766	0.376640182213715
99	0.573099415204678	0.503168475545788	0.161098133359852	0.66426660890564	0.342070342185936
100	0.578947368421053	0.491931398133956	0.170988085989736	0.662919484123692	0.320943312144221
101	0.584795321637427	0.478248719392413	0.160352577187252	0.638601296579665	0.317896142205161
102	0.590643274853801	0.460037030676011	0.156762557516026	0.616799588192037	0.303274473159985
103	0.596491228070175	0.454410047091716	0.158209769108864	0.61261981620058	0.296200277982851
104	0.60233918128655	0.463433536013362	0.148838370528735	0.612271906542098	0.314595165484627
105	0.608187134502924	0.483512318864956	0.157311120423641	0.640823439288597	0.326201198441315
106	0.614035087719298	0.486579825622699	0.177709130577499	0.664288956200198	0.3088706950452
107	0.619883040935672	0.46731446424622	0.202550615954344	0.669865080200564	0.264763848291876
108	0.625730994152047	0.450982687004911	0.220499942172269	0.67148262917718	0.230482744832642
109	0.631578947368421	0.462624652672257	0.214806677574254	0.677431330246511	0.247817975098002
110	0.637426900584795	0.48481181176309	0.197376030134482	0.682187841897573	0.287435781628608
111	0.64327485380117	0.487622217119869	0.187013202570222	0.674635419690092	0.300609014549647
112	0.649122807017544	0.485984375538019	0.19196684414403	0.677951219682049	0.294017531393989
113	0.654970760233918	0.489245105144704	0.200731063105362	0.689976168250065	0.288514042039342
114	0.660818713450292	0.503773725341297	0.1943658064935	0.698139531834797	0.309407918847797
115	0.666666666666667	0.507515101381946	0.187770763698924	0.69528586508087	0.319744337683022
116	0.672514619883041	0.507726326680243	0.182036341568333	0.689762668248576	0.32568998511191
117	0.678362573099415	0.490193945574061	0.167683542331496	0.657877487905556	0.322510403242565
118	0.684210526315789	0.478536368744779	0.160969600706179	0.639505969450958	0.3175667680386
119	0.690058479532164	0.480195981530617	0.169243343426603	0.649439324957219	0.310952638104014
120	0.695906432748538	0.493142173353902	0.177793920372309	0.670936093726211	0.315348252981593
121	0.701754385964912	0.513461026640711	0.198044836884994	0.711505863525705	0.315416189755717
122	0.707602339181286	0.523802227079634	0.233915111432984	0.757717338512618	0.289887115646651
123	0.713450292397661	0.493894892873775	0.230824359930385	0.724719252804159	0.26307053294339
124	0.719298245614035	0.468833925773911	0.22896740267001	0.697801328443922	0.239866523103901
125	0.725146198830409	0.468526810098979	0.232781061255796	0.701307871354775	0.235745748843183
126	0.730994152046784	0.498727259226551	0.206082965447952	0.704810224674503	0.292644293778598
127	0.736842105263158	0.496798107267645	0.182158182328176	0.678956289595822	0.314639924939469
128	0.742690058479532	0.471191066149733	0.180600885149575	0.651791951299309	0.290590181000158
129	0.748538011695906	0.452310754329844	0.195599774174455	0.647910528504299	0.256710980155389
130	0.754385964912281	0.455847771472522	0.210557406471664	0.666405177944186	0.245290365000858
131	0.760233918128655	0.460220732373768	0.186643161890239	0.646863894264007	0.273577570483528
132	0.766081871345029	0.468059669115917	0.166253392117724	0.634313061233641	0.301806276998194
133	0.771929824561403	0.46510824575682	0.165115795650849	0.63022404140767	0.299992450105971
134	0.777777777777778	0.46022089061986	0.173768643244142	0.633989533864001	0.286452247375718
135	0.783625730994152	0.461335581015226	0.174199661615851	0.635535242631077	0.287135919399375
136	0.789473684210526	0.460560432153763	0.173727020876951	0.634287453030714	0.286833411276812
137	0.795321637426901	0.470725690882258	0.181606562031661	0.652332252913919	0.289119128850597
138	0.801169590643275	0.48040755740967	0.180521328484074	0.660928885893744	0.299886228925596
139	0.807017543859649	0.490657257586535	0.180919508423383	0.671576766009919	0.309737749163152
140	0.812865497076023	0.48817718763881	0.186890780352232	0.675067967991042	0.301286407286579
141	0.818713450292398	0.489011223698896	0.185035466429744	0.67404669012864	0.303975757269152
142	0.824561403508772	0.487185941330062	0.194365635648685	0.681551576978747	0.292820305681377
143	0.830409356725146	0.472393479594429	0.191251605994255	0.663645085588683	0.281141873600174
144	0.83625730994152	0.454959524114903	0.189129864857132	0.644089388972035	0.265829659257772
145	0.842105263157895	0.443459030095733	0.186521633584946	0.62998066368068	0.256937396510787
146	0.847953216374269	0.452035179998896	0.169062144936221	0.621097324935116	0.282973035062675
147	0.853801169590643	0.452309295524354	0.164811181433217	0.617120476957571	0.287498114091138
148	0.859649122807018	0.443079304762495	0.159536082707837	0.602615387470332	0.283543222054658
149	0.865497076023392	0.422114190992401	0.164843754562846	0.586957945555246	0.257270436429555
150	0.871345029239766	0.408047723640524	0.163108924871429	0.571156648511953	0.244938798769096
151	0.87719298245614	0.406510330675256	0.154818134984352	0.561328465659608	0.251692195690904
152	0.883040935672515	0.411768553815965	0.146164787366588	0.557933341182553	0.265603766449377
153	0.888888888888889	0.414641302985013	0.129025562838703	0.543666865823717	0.28561574014631
154	0.894736842105263	0.412593098968317	0.124696612418208	0.537289711386525	0.287896486550109
155	0.900584795321637	0.390874619905644	0.118916507125949	0.509791127031593	0.271958112779695
156	0.906432748538012	0.373678229107432	0.120268141319422	0.493946370426855	0.25341008778801
157	0.912280701754386	0.379492507999921	0.122385655496865	0.501878163496786	0.257106852503056
158	0.91812865497076	0.388190088000289	0.128174921524321	0.516365009524611	0.260015166475968
159	0.923976608187134	0.393093258271276	0.130818537449115	0.523911795720391	0.262274720822162
160	0.929824561403509	0.395210644942169	0.140431847974804	0.535642492916974	0.254778796967365
161	0.935672514619883	0.394897654089014	0.13802708181882	0.532924735907834	0.256870572270194
162	0.941520467836257	0.388168619136349	0.144574489163626	0.532743108299975	0.243594129972723
163	0.947368421052632	0.359425126903379	0.179786736947448	0.539211863850827	0.179638389955931
164	0.953216374269006	0.338433395032343	0.215444420794664	0.553877815827007	0.122988974237678
165	0.95906432748538	0.335416117893782	0.194497388405378	0.52991350629916	0.140918729488404
166	0.964912280701754	0.333519641189264	0.171869239079827	0.505388880269091	0.161650402109437
167	0.970760233918129	0.336587048222583	0.166044428458048	0.502631476680631	0.170542619764535
168	0.976608187134503	0.340867513512161	0.179409004378724	0.520276517890885	0.161458509133437
169	0.982456140350877	0.332784129619321	0.183357984569151	0.516142114188472	0.14942614505017
170	0.988304093567251	0.336288612943275	0.191982115573069	0.528270728516344	0.144306497370207
171	0.994152046783626	0.325511877838399	0.198204420912275	0.523716298750674	0.127307456926123
172	1	0.301603377396805	0.216722248338725	0.51832562573553	0.0848811290580807

## Sheet: Figure 2f
D32G hom through nucleus							D32G hom through membrane
	coordinate	mean_intensity	sd_intensity	upper	Lower			coordinate	mean_intensity	sd_intensity	upper	lower
1	0	0.386107933199139	0.168350401808285	0.554458335007425	?????		1	0	0.367160194681374	0.151690125509026	0.5188503201904	0.215470069172349
2	0.00735294117647059	0.386524522536631	0.143914214949105	0.530438737485736			2	0.1	0.400660746608625	0.147660953513179	0.548321700121804	0.252999793095447
3	0.0147058823529412	0.384584845871868	0.145788914665286	0.530373760537154			3	0.2	0.456921740506965	0.158227517243945	0.61514925775091	0.29869422326302
4	0.0220588235294118	0.400808544727162	0.159506343840329	0.560314888567492			4	0.3	0.560651309889583	0.162275173638392	0.722926483527975	0.398376136251192
5	0.0294117647058824	0.386530070396585	0.14517047699898	0.531700547395565			5	0.4	0.682681669902004	0.199603553162502	0.882285223064506	0.483078116739502
6	0.0367647058823529	0.37271464467393	0.158406855970626	0.531121500644556			6	0.5	0.74350574357103	0.201725695066707	0.945231438637737	0.541780048504323
7	0.0441176470588235	0.345823884401071	0.156351836544502	0.502175720945574			7	0.6	0.672080811357974	0.187769589088149	0.859850400446123	0.484311222269826
8	0.0514705882352941	0.349080147776904	0.128925956417086	0.47800610419399			8	0.7	0.561046900800155	0.184706753875777	0.745753654675932	0.376340146924378
9	0.0588235294117647	0.360497475187663	0.106079687578233	0.466577162765896			9	0.8	0.475214882915424	0.179760252310269	0.654975135225694	0.295454630605155
10	0.0661764705882353	0.387247514555632	0.10991589069193	0.497163405247563			10	0.9	0.420275844200708	0.161535225519355	0.581811069720063	0.258740618681353
11	0.0735294117647059	0.397425747186129	0.111394488994804	0.508820236180932			11	1	0.352179607259188	0.158059204863386	0.510238812122574	0.194120402395803
12	0.0808823529411765	0.406223617513144	0.114028643354707	0.520252260867851
13	0.0882352941176471	0.425834568642987	0.118824964010112	0.544659532653099
14	0.0955882352941176	0.437706606127849	0.13239664611205	0.5701032522399
15	0.102941176470588	0.434864123783153	0.128914337676662	0.563778461459816
16	0.110294117647059	0.408150160723162	0.121528380902769	0.52967854162593
17	0.117647058823529	0.392991658455105	0.120051122614092	0.513042781069197
18	0.125	0.386128072510122	0.132342207360988	0.518470279871111
19	0.132352941176471	0.407219369271649	0.138420505843245	0.545639875114893
20	0.139705882352941	0.424117231331288	0.133909099333505	0.558026330664793
21	0.147058823529412	0.432251682798057	0.135499690839397	0.567751373637454
22	0.154411764705882	0.416697645693608	0.129845484217831	0.546543129911439
23	0.161764705882353	0.416822203051595	0.14713284743217	0.563955050483765
24	0.169117647058824	0.425300942720633	0.143342530927516	0.568643473648149
25	0.176470588235294	0.447847581698067	0.131852054035538	0.579699635733605
26	0.183823529411765	0.457555692159979	0.117254568298864	0.574810260458843
27	0.191176470588235	0.4691634403067	0.14319083033389	0.61235427064059
28	0.198529411764706	0.486998779285224	0.180521864548609	0.667520643833833
29	0.205882352941176	0.49238032851325	0.167096324531845	0.659476653045095
30	0.213235294117647	0.488490875290196	0.133689025476918	0.622179900767114
31	0.220588235294118	0.500095894314436	0.116968438868609	0.617064333183045
32	0.227941176470588	0.518141075134042	0.138275656653641	0.656416731787683
33	0.235294117647059	0.528842768789331	0.147662966817014	0.676505735606345
34	0.242647058823529	0.517914484685914	0.148752792701881	0.666667277387796
35	0.25	0.506969166789136	0.154499336329968	0.661468503119104
36	0.257352941176471	0.494745166481755	0.164721273102869	0.659466439584624
37	0.264705882352941	0.486340385825479	0.179014986614784	0.665355372440263
38	0.272058823529412	0.470600091782604	0.190323890321874	0.660923982104478
39	0.279411764705882	0.475306257499327	0.192512247716812	0.66781850521614
40	0.286764705882353	0.488255617353653	0.196095544992716	0.684351162346369
41	0.294117647058824	0.486236337142085	0.195944834541813	0.682181171683898
42	0.301470588235294	0.455011964364213	0.200175361121743	0.655187325485956
43	0.308823529411765	0.426970672356422	0.196600241357451	0.623570913713874
44	0.316176470588235	0.424939582220103	0.194056334370922	0.618995916591025
45	0.323529411764706	0.470295162245265	0.190876910974718	0.661172073219984
46	0.330882352941176	0.499511361622145	0.199264230368033	0.698775591990178
47	0.338235294117647	0.49267568413069	0.200648087773548	0.693323771904238
48	0.345588235294118	0.457206442031628	0.196715952542181	0.653922394573809
49	0.352941176470588	0.429304710106007	0.183127878436568	0.612432588542574
50	0.360294117647059	0.408505792870047	0.159335189418829	0.567840982288876
51	0.367647058823529	0.416792349629073	0.140938633558386	0.557730983187458
52	0.375	0.432081926141442	0.14912590045409	0.581207826595532
53	0.382352941176471	0.444005348655385	0.16642184949359	0.610427198148975
54	0.389705882352941	0.425731002294598	0.176014297136432	0.60174529943103
55	0.397058823529412	0.406770327366729	0.171059788171383	0.577830115538112
56	0.404411764705882	0.402329719492864	0.172457084345291	0.574786803838155
57	0.411764705882353	0.402787193741956	0.197080115112091	0.599867308854047
58	0.419117647058824	0.393068447215902	0.219896975534284	0.612965422750186
59	0.426470588235294	0.374397324813218	0.225713183124405	0.600110507937623
60	0.433823529411765	0.37005225769006	0.229345332981446	0.599397590671506
61	0.441176470588235	0.38062022879769	0.227404509413251	0.608024738210941
62	0.448529411764706	0.391373696556029	0.225403937195907	0.616777633751936
63	0.455882352941176	0.388119957901868	0.216302669351294	0.604422627253162
64	0.463235294117647	0.385928536770025	0.217899305827065	0.60382784259709
65	0.470588235294118	0.392220534914046	0.230396604535076	0.622617139449121
66	0.477941176470588	0.40622277956335	0.242332727709789	0.648555507273139
67	0.485294117647059	0.403424013454464	0.224098252908626	0.62752226636309
68	0.492647058823529	0.387726255886111	0.192877335892082	0.580603591778193
69	0.5	0.370666456814709	0.176762546681451	0.547429003496161
70	0.507352941176471	0.372641234160213	0.170155008172932	0.542796242333145
71	0.514705882352941	0.384392158201671	0.170766276644517	0.555158434846188
72	0.522058823529412	0.39852697384889	0.166081612989304	0.564608586838194
73	0.529411764705882	0.394784833975318	0.159121031374463	0.553905865349781
74	0.536764705882353	0.381719562217271	0.149065368954906	0.530784931172176
75	0.544117647058823	0.37183927198539	0.140150497035299	0.511989769020689
76	0.551470588235294	0.375797188370593	0.149628065696015	0.525425254066608
77	0.558823529411765	0.385040801537378	0.171673696910189	0.556714498447567
78	0.566176470588235	0.389344224875405	0.184200442083839	0.573544666959245
79	0.573529411764706	0.39178392270741	0.192352295051195	0.584136217758605
80	0.580882352941177	0.39877208125511	0.194011723343578	0.592783804598688
81	0.588235294117647	0.400643890508982	0.201977846625985	0.602621737134967
82	0.595588235294118	0.398017041053077	0.204280163352835	0.602297204405913
83	0.602941176470588	0.389006060106508	0.197611530372717	0.586617590479225
84	0.610294117647059	0.381626063245473	0.184737806840794	0.566363870086267
85	0.617647058823529	0.382065644991309	0.171339001470747	0.553404646462056
86	0.625	0.390865423816914	0.169371305734201	0.560236729551115
87	0.632352941176471	0.410430702535926	0.175053794248147	0.585484496784073
88	0.639705882352941	0.421488673935354	0.195560864699646	0.617049538635
89	0.647058823529412	0.431889469369083	0.218063374059643	0.649952843428726
90	0.654411764705882	0.442526160683971	0.217695280588335	0.660221441272306
91	0.661764705882353	0.45135040184941	0.167550528494412	0.618900930343822
92	0.669117647058823	0.473536811062453	0.149606911945475	0.623143723007928
93	0.676470588235294	0.481891167427454	0.153740093804446	0.6356312612319
94	0.683823529411765	0.486812282743127	0.170563101564958	0.657375384308085
95	0.691176470588235	0.482334639529377	0.170382994377475	0.652717633906852
96	0.698529411764706	0.474465733783866	0.165820964684528	0.640286698468395
97	0.705882352941176	0.477773976696714	0.155843136743096	0.633617113439811
98	0.713235294117647	0.483398481470805	0.151797872664955	0.63519635413576
99	0.720588235294118	0.490159667744469	0.161252468949812	0.651412136694281
100	0.727941176470588	0.489809100003132	0.177147124239247	0.66695622424238
101	0.735294117647059	0.485376148163388	0.170247556970554	0.655623705133942
102	0.742647058823529	0.487737890437372	0.162659248120625	0.650397138557997
103	0.75	0.498540962476387	0.163324378019245	0.661865340495632
104	0.757352941176471	0.499064675160848	0.177426807451455	0.676491482612303
105	0.764705882352941	0.489201924395184	0.200838376722408	0.690040301117592
106	0.772058823529412	0.47093849592252	0.211147499493206	0.682085995415726
107	0.779411764705882	0.464605401558092	0.193527030389523	0.658132431947615
108	0.786764705882353	0.466793810224804	0.183552417090651	0.650346227315455
109	0.794117647058823	0.478661676997236	0.201130657934169	0.679792334931405
110	0.801470588235294	0.505260067833165	0.200792719765377	0.706052787598542
111	0.808823529411765	0.516547300193598	0.195718339813538	0.712265640007136
112	0.816176470588235	0.521349283864455	0.186558846915658	0.707908130780112
113	0.823529411764706	0.518622440701473	0.17884978533973	0.697472226041204
114	0.830882352941176	0.50816742318335	0.159788273720437	0.667955696903787
115	0.838235294117647	0.496228317398453	0.146426562849303	0.642654880247756
116	0.845588235294118	0.478813307119938	0.129170974222403	0.607984281342341
117	0.852941176470588	0.46616743918128	0.129565629378066	0.595733068559346
118	0.860294117647059	0.458549747203223	0.142223358673159	0.600773105876382
119	0.867647058823529	0.464840594392043	0.16175998184766	0.626600576239703
120	0.875	0.463285324494344	0.169099548815043	0.632384873309387
121	0.882352941176471	0.444412102693227	0.154334157089644	0.598746259782871
122	0.889705882352941	0.414497535825655	0.132262229430373	0.546759765256028
123	0.897058823529412	0.397166220152428	0.108839652851006	0.506005873003434
124	0.904411764705882	0.388008759826089	0.108316108830873	0.496324868656961
125	0.911764705882353	0.387328153939299	0.122769618229387	0.510097772168686
126	0.919117647058823	0.37910087395795	0.127735385650516	0.506836259608466
127	0.926470588235294	0.383641103909511	0.139925422118917	0.523566526028428
128	0.933823529411765	0.395566752918915	0.160972503881481	0.556539256800396
129	0.941176470588235	0.411110329868782	0.174654187890815	0.585764517759597
130	0.948529411764706	0.422957862026074	0.178729455654112	0.601687317680186
131	0.955882352941176	0.427439461383943	0.176543159959864	0.603982621343807
132	0.963235294117647	0.427074868000124	0.190539440773468	0.617614308773592
133	0.970588235294118	0.420756718520314	0.19038405169048	0.611140770210794
134	0.977941176470588	0.40392748549261	0.178321647187429	0.582249132680039
135	0.985294117647059	0.392779559896923	0.133391910583779	0.526171470480702
136	0.992647058823529	0.384715432223183	0.112685342255492	0.497400774478675
137	1	NA	NA	NA

## Sheet: Figure 2g
genotype	cell_number	Intracellular/mean intensity ratio
s45p	cell1	1.752020951
s45p	cell2	1.288851724
s45p	cell3	1.187363599							0.482234
s45p	cell4	1.02755016							0.662721
s45p	cell5	1.40762048							0.522632
s45p	cell6	1.602753253							0.0382682
s45p	cell7	1.142544226							0.542483
s45p	cell8	1.120290027							0.512235
s45p	cell9	0.757803891							0.324855
s45p	cell10	0.7584575454							0.241349
s45p	cell11	1.924371734							0.382355
s45p	cell12	1.358251973							0.589883
s45p	cell13	1.929108302							0.0524641
s45p	cell14	1.351342816							0.5522
s45p	cell15	0.7695677441							0.347311
d32g_hom	cell1	0.7431038792							0.742534
d32g_hom	cell2	0.6181519859							0.374357
d32g_hom	cell3	0.860141448
d32g_hom	cell4	0.7780805218
d32g_hom	cell5	1.136301672
d32g_hom	cell6	0.7664213251
d32g_hom	cell7	0.8086300258
d32g_hom	cell8	0.6793441844
d32g_hom	cell9	0.6525202024
d32g_hom	cell10	1.107651278
d32g_hom	cell11	0.9705155572
d32g_hom	cell12	1.011889017
d32g_hom	cell13	1.051792487
d32g_hom	cell14	0.5447114982
d32g_hom	cell15	0.6684405313
wt	cell1	0.4822336237
wt	cell2	0.6627211041
wt	cell3	0.5226316006
wt	cell4	0.0382681591
wt	cell5	0.5424828189
wt	cell6	0.5122346915
wt	cell7	0.324855161
wt	cell8	0.2413491004
wt	cell9	0.3823552163
wt	cell10	0.5898826642
wt	cell11	0.05246407437
wt	cell12	0.5522000193
wt	cell13	0.3473114988
wt	cell14	0.7425343019
wt	cell15	0.3743566487

## Sheet: Figure 2i-l
	Gene	baseMean	log2FoldChange	lfcSE	pvalue	padj	d32g-rep1	d32g-rep2	s45p-rep1	s45p-rep2	Symbol
1	ENSG00000101680	1088.51705003218	5.83298354137304	0.310544787216205	7.2902637713275e-80	1.16994153002264e-75	2162.43816695575	2118.2601094278	45.4972248898688	27.8726988553017	LAMA1
2	ENSG00000100918	1240.72487474193	-5.54820678150366	0.354109488734699	1.39542411385257e-56	1.1196883089553e-52	52.9576693948347	47.8649825346999	3031.76962220671	1830.30722483148	REC8
3	ENSG00000250986	1337.69157027411	-4.71462442620912	0.316698347383981	2.13587015405357e-51	1.14254814107506e-47	98.0697581385828	92.9143778614763	2020.49039624554	3139.29174885083	ENSG00000250986
4	ENSG00000077616	413.350014602577	5.0882050796196	0.376626994259462	9.69238924083322e-43	3.88858656342229e-39	725.716210225513	882.217325149371	26.8847237985589	18.5817992368678	NAALAD2
5	ENSG00000081803	862.21625977351	5.08563810165836	0.470567646909339	1.51957833935163e-28	4.87723863798299e-25	1062.09548064085	2293.76504538836	57.9055589507422	35.0989541140836	CADPS2
6	ENSG00000165194	581.949315192632	-5.75663777415941	0.538311882035474	5.69445763567974e-28	1.52307760228981e-24	27.4595322788032	12.2008779010019	1561.38203599323	726.754814597496	PCDH19
7	ENSG00000079112	1105.608632168	5.62384840742579	0.549537168470789	6.40399962300744e-26	1.46816265642891e-22	1071.90245645471	3268.89674839921	49.6333362434933	32.0019875746057	CDH17
8	ENSG00000184160	2302.16212065808	-3.26897905221205	0.343355520441545	8.81177879976896e-23	1.76764282723365e-19	298.132064741292	530.26892415893	3667.69674282647	4712.55075090564	ADRA2C
9	ENSG00000184515	1022.02253942193	-3.04746770038618	0.326430125609143	5.00084357778354e-22	8.91705974847447e-19	167.699286416977	255.279906851733	2100.11053980281	1565.0004246162	BEX5
10	ENSG00000171766	2813.3351177091	2.65594067319144	0.296621224086071	1.57689880438212e-20	2.53060720127243e-17	4520.03515260728	5252.00867184668	573.885450315391	907.411196067044	GATM
11	ENSG00000164946	2087.62553075513	-4.56361295918216	0.524133527134425	1.39270688176886e-19	2.03183273078424e-16	245.174395346457	68.5126220594724	3868.29814347726	4168.51696213734	FREM1
12	ENSG00000163618	145.746228474491	-6.07941492061915	0.692205909413678	2.84739955570822e-19	3.80792233916712e-16	1.96139516277166	5.63117441584705	235.758347156593	339.63399716275	CADPS
13	ENSG00000188042	1732.55571196764	2.10038690529874	0.254430845441986	7.18319388143775e-18	8.86737656994715e-15	2561.58208257978	3101.83857406242	712.44518066181	554.357010566556	ARL4C
14	ENSG00000138115	553.730310269315	-5.51115300774401	0.678397742407032	2.2673608878603e-17	2.59904339488443e-14	6.86488306970079	35.664104633698	1485.89800378958	686.494249584283	CYP2C8
15	ENSG00000134250	1904.52585698256	-1.94184386629192	0.244121461781878	9.01878481922749e-17	9.64889725193085e-14	844.380617573198	679.495046178877	2763.95641205953	3330.27135211864	NOTCH2
16	ENSG00000137801	2441.35174153304	2.41787876873435	0.305919491648581	1.2236036825537e-16	1.22727449360136e-13	4095.39309986722	4198.04052701397	554.238921385675	917.734417865304	THBS1
17	ENSG00000127074	175.335466596783	5.39635192878271	0.688441454652383	2.9963748739009e-16	2.82857788096245e-13	237.32881469537	449.555424198456	3.10208351521833	11.3555439780859	RGS13
18	ENSG00000129116	349.506389800907	2.38437920363015	0.30647612216437	3.43106665894021e-16	3.05898654125959e-13	537.422274599434	645.707999683795	104.436811679017	110.458473241381	PALLD
19	ENSG00000109610	493.648079245512	-2.1744683496549	0.282462308543794	6.76064472868988e-16	5.71025403189554e-13	166.718588835591	177.381994099182	901.672275090128	728.819458957148	SOD3
20	ENSG00000079215	2109.66728328166	3.46427448768016	0.456812779117045	1.46246235035869e-15	1.17347978992781e-12	2266.39211058265	5522.30504380734	388.794467240697	261.177511495975	SLC1A3
21	ENSG00000113448	849.403915793981	1.71379282080708	0.226570005534862	1.87666750627919e-15	1.43413143527469e-12	1375.91870668432	1251.99777845666	375.352105341418	394.347072693528	PDE4D
22	ENSG00000142765	411.641940484914	-2.01638153683642	0.271603234227582	5.46096355178605e-15	3.98352468541193e-12	160.834403347276	152.980238297178	641.097259811788	691.655860483413	SYTL1
23	ENSG00000114019	1818.25344941912	1.44988614202129	0.197762850826733	1.10692242303531e-14	7.72343088907418e-12	2598.84859067244	2776.16898701259	982.326446485804	915.669773505652	AMOTL2
24	ENSG00000144045	833.269976657854	-1.7073846394881	0.239216328769505	4.66747012260793e-14	3.1209816886505e-11	344.224851066426	411.075732356834	1294.60285368445	1283.1764695237	DQX1
25	ENSG00000196159	86.1622109853002	-5.6664124117473	0.781618504405515	6.66758938739688e-14	4.2800589795578e-11	3.92279032554331	1.87705813861568	149.934036568886	188.914958908156	FAT4
26	ENSG00000075223	298.745440556862	4.05617734619522	0.577696565715128	9.63512830429052e-14	5.9470976548944e-11	682.565516644536	451.432482337072	46.5312527282749	14.4525105175638	SEMA3C
27	ENSG00000184672	641.659772748763	-3.4794176584461	0.498148413740915	1.25400451112506e-13	7.45343125723516e-11	141.220451719559	52.5576278812391	980.258390808992	1392.60262058526	RALYL
28	ENSG00000278195	580.779441140949	-1.73945781781332	0.250815640775216	1.9797815989845e-13	1.13469768216083e-10	261.846254230016	254.341377782425	847.90282749301	959.027305058344	SSTR3
29	ENSG00000173406	384.423385281023	-2.20282880507565	0.321291503352912	3.3782102344553e-13	1.86943164974271e-10	129.452080742929	131.394069703098	543.898643001614	732.948747676452	DAB1
30	ENSG00000124882	95.1780817077403	5.93710460515213	0.859004518623779	7.80844446166177e-13	4.17699722402493e-10	243.213000183685	132.332598772406	3.10208351521833	2.06464435965198	EREG
31	ENSG00000204186	238.464055928873	-2.80583717075265	0.426294994212015	2.15442198964108e-12	1.11529561579871e-09	68.6488306970079	42.2338081188529	362.943771280545	480.029813619085	ZDBF2
32	ENSG00000139209	150.121077351144	3.45112524616781	0.532159232819303	4.11824710822899e-12	2.06530092477684e-09	335.398572833953	219.615802218035	28.9527794753711	16.5171548772158	SLC38A4
33	ENSG00000148677	189.879441984047	3.28893787557062	0.508991581113027	4.67072037024091e-12	2.27138546974625e-09	240.270907439528	455.186598614303	34.1229186674016	29.9373432149537	ANKRD1
34	ENSG00000151632	3578.87900721721	2.06356487296522	0.324385134305104	9.54104998627024e-12	4.50337559351956e-09	4626.93118897833	7068.06242095735	1547.93967409395	1072.5827448392	AKR1C2
35	ENSG00000105655	396.592460672706	-1.84996353325378	0.29952931593274	3.095373641858e-11	1.41927303441535e-08	184.371145300536	143.5949476041	627.654897912509	630.748851873679	ISYNA1
36	ENSG00000111700	127.988887231883	-4.7858420155646	0.781864437916221	4.91428210123584e-11	2.19067775446202e-08	3.92279032554331	11.2623488316941	135.4576468312	361.312762939096	SLCO1B3
37	ENSG00000154783	490.452692824673	-4.24304249768605	0.705793141290692	7.94490487104184e-11	3.44594144244539e-08	13.7297661394016	71.3282092673959	620.416703043666	1256.33609284823	FGD5
38	ENSG00000169994	288.57734044353	-3.41489643216433	0.571323515967402	1.02185367946316e-10	4.20479688410894e-08	21.5753467904882	66.6355639208567	449.802109706658	616.296341356115	MYO7B
39	ENSG00000171345	7705.8060737081	1.55420699359847	0.260048190901758	1.00091798531735e-10	4.20479688410894e-08	10230.637169017	13098.1116912602	4269.50094477883	3224.97448977639	KRT19
40	ENSG00000143434	570.356628803312	-1.45979064103901	0.245713714676079	1.3755129038399e-10	5.51855777020567e-08	288.325088927433	296.575185901278	880.991718322006	815.534522062531	SEMA6C
41	ENSG00000173391	969.919536247403	2.85291952990408	0.483317269980863	1.52009466895287e-10	5.94987298715993e-08	2419.38093327884	1031.44344716932	266.779182308776	162.07458223268	OLR1
42	ENSG00000115194	201.423770324621	3.36993824638167	0.576681071658246	2.17585088442681e-10	8.16065958326939e-08	311.861830880693	430.784842812299	46.5312527282749	16.5171548772158	SLC30A3
43	ENSG00000115935	86.3823809354686	-3.96119521461406	0.673403567091073	2.18661741077133e-10	8.16065958326939e-08	4.90348790692914	13.1394069703098	145.797925215262	181.688703649374	WIPF1
44	ENSG00000170421	37937.3147309124	1.06612580335917	0.183933818398332	2.42141625502764e-10	8.83156546833716e-08	48956.4232627805	55292.5015892022	24464.0646288502	23036.2694428169	KRT8
45	ENSG00000148082	86.0845719643239	3.21114306501268	0.55080292295419	2.7299431269967e-10	9.73558384489846e-08	152.008125114803	162.365528990257	16.5444454144978	13.4201883377379	SHC3
46	ENSG00000013297	471.897515881337	2.08493866258098	0.360917328405763	3.3396713709479e-10	1.16510969915156e-07	597.244827063969	953.545534416767	159.240287114541	177.55941493007	CLDN11
47	ENSG00000076706	823.226657562052	1.57665042510818	0.277154454391896	5.83660793023005e-10	1.99289115030493e-07	1172.91430733745	1331.77274934783	338.127103158798	450.092470404131	MCAM
48	ENSG00000101335	71.4490242262612	9.80733872550445	2.95519836374523	7.1967662539513e-10	2.40611885090439e-07	142.201149300945	143.5949476041	0	0	MYL9
49	ENSG00000150687	2135.14460550209	3.10188116614742	0.552264979273678	7.84706952385229e-10	2.56999534119962e-07	2864.617635228	4883.1667476087	608.008368982793	184.785670188852	PRSS23
50	ENSG00000163735	385.116919851147	2.88053209895794	0.517831116482656	1.099265335863e-09	3.52820202198588e-07	813.978992550237	561.240383446089	46.5312527282749	118.717050679989	CXCL5
51	ENSG00000118263	91.3340075968176	-3.9259738988	0.712479019310005	1.70739272919344e-09	5.37259578786203e-07	12.7490685580158	6.56970348515489	114.777090063078	231.240168281022	KLF7
52	ENSG00000099937	12047.0228066378	-1.18845670676113	0.214887327374402	1.84060119909417e-09	5.68037846981984e-07	7580.79230411245	6648.53992697675	15335.666871401	18623.0921240608	SERPIND1
53	ENSG00000091428	117.043299358616	-2.47420629258545	0.451135844033634	1.91445973134155e-09	5.79683957897532e-07	33.3437177671181	31.9099883564666	190.261122266724	212.658369044154	RAPGEF4
54	ENSG00000071205	276.960417096721	3.15615746464339	0.586439987182074	2.96077021148519e-09	8.79897043591007e-07	301.074157485449	708.58944732742	65.1437538195849	33.0343097544317	ARHGAP10
55	ENSG00000089225	1432.00023135876	-2.45175712929317	0.45940228188663	3.96777809835918e-09	1.15772550768124e-06	534.480181855276	271.234901029966	3234.43907853431	1687.84676401549	TBX5
56	ENSG00000101441	64.191546939616	6.543049645587	1.13674782195185	4.73827044215515e-09	1.35785292956618e-06	139.259056556788	115.439075524864	2.06805567681222	0	CST4
57	ENSG00000158516	132.620558544794	0.101528062839942	0.20444984682146	7.00650333599665e-09	1.97263799186095e-06	83.3592944177954	432.661900950915	5.17013919203055	9.2908996184339	CPA2
58	ENSG00000122194	10126.1584513829	-2.63064896665638	0.50251190572911	8.52966436494491e-09	2.36006989187303e-06	3759.01382945188	1341.15804004091	13106.3028517974	22298.1590842414	PLG
59	ENSG00000040731	122.802934917214	-6.53549808917292	1.24503699226052	1.02844534408478e-08	2.7973713359106e-06	2.94209274415748	0.938529069307841	45.4972248898688	441.833892965523	CDH10
60	ENSG00000196155	398.434457457463	-1.52190658297125	0.294346568673185	1.08117787355778e-08	2.89179041914253e-06	211.830677579339	178.32052316849	564.579199769736	639.007429312287	PLEKHG4
61	ENSG00000172201	197.359365819958	0.0851618447595927	0.182308017199682	1.76796129068348e-08	4.65118734309646e-06	259.884859067244	506.805697426234	21.7145846065283	1.03232217982599	ID4
62	ENSG00000133863	69.7730548436119	4.24563748343468	0.839166761659825	2.13364205034523e-08	5.52269155224843e-06	180.448354974992	87.2832034456292	3.10208351521833	8.25857743860791	TEX15
63	ENSG00000118596	323.860878366686	2.23215240555543	0.446609888162778	2.40040372838125e-08	6.11455222747021e-06	506.039951995087	582.826552040169	68.2458373348033	138.331172096683	SLC16A7
64	ENSG00000075618	1994.45004118044	1.81807926482793	0.364416630190984	2.60601389042747e-08	6.49328965066995e-06	3668.78965196438	2671.05373125012	1046.43617246698	591.520609040292	FSCN1
65	ENSG00000128567	258.661278877282	1.82232778386993	0.365369161805978	2.63000889390296e-08	6.49328965066995e-06	474.657629390741	348.194284713209	101.334728163799	110.458473241381	PODXL
66	ENSG00000125384	1540.21491058616	-1.1585092801452	0.232371398544139	2.9906198764859e-08	7.27173754209784e-06	946.373166037324	884.094383287986	2382.40013968768	1947.99195333164	PTGER2
67	ENSG00000124942	5036.99414251309	1.03706348692874	0.208216010669847	3.10584802161309e-08	7.43920135087267e-06	6404.93590403084	7372.14583941309	3392.64533781045	2978.24948879798	AHNAK
68	ENSG00000131781	2784.64566410295	-1.11702616265826	0.225492989681342	3.39317230164192e-08	8.00788663187493e-06	1635.80356575156	1741.90995263535	4302.58983560782	3458.27930241706	FMO5
69	ENSG00000087077	789.063027410964	2.3786703662807	0.486501731592542	4.04568206047607e-08	9.31900277379003e-06	751.214347341544	1948.38634788308	221.281957418908	235.369457000326	TRIP6
70	ENSG00000169744	80.5811765618897	-4.32268031111856	0.877704735710499	4.06486910621449e-08	9.31900277379003e-06	1.96139516277166	10.3238197623863	207.839595519628	102.199895802773	LDB2
71	ENSG00000111057	12052.0006062307	0.91600010655103	0.18578969592821	4.20599962713997e-08	9.5067439459637e-06	15713.7173465451	16303.1884629465	7604.24072363853	8586.85589179258	KRT18
72	ENSG00000170500	162.398540880608	-2.20656156822512	0.451436214354132	4.39045045982983e-08	9.78582624713183e-06	64.7260403714646	40.3567499802372	289.527794753711	254.983578417019	LONRF2
73	ENSG00000169507	1453.57418307791	-1.08594950114129	0.225970548326994	7.52258194899021e-08	1.65373143996431e-05	937.546887804851	851.245865862212	2168.35637713761	1857.14760150695	SLC38A11
74	ENSG00000162772	615.068876235169	3.37512524910814	0.716298411760136	9.04359507722811e-08	1.96123802431563e-05	366.7808954383	1912.72224324938	70.3138930116155	110.458473241381	ATF3
75	ENSG00000188803	99.1967650716551	-2.87386404555563	0.606703646085495	9.22867147068243e-08	1.97468959682016e-05	21.5753467904882	19.7091104554647	232.656263641375	122.846339399293	SHISA6
76	ENSG00000163171	108.329276493031	0.175642122105427	0.513598946984729	1.03833495080043e-07	2.192526222427e-05	112.78022185937	294.698127762662	18.61250109131	7.22625525878192	CDC42EP3
77	ENSG00000057593	2045.42217730638	-1.16563777117637	0.246402906539235	1.06614763391443e-07	2.22201782195569e-05	1347.47847682413	1064.29196459509	2666.75779524936	3103.16047255692	F7
78	ENSG00000139515	416.064477486444	-1.23880547095068	0.266747565204345	1.59008691227499e-07	3.27150189335758e-05	235.367419532599	235.570796396268	598.702118437138	594.61757557977	PDX1
79	ENSG00000135253	203.73967173323	-1.99672716128803	0.434509406433065	1.82923824146318e-07	3.71590067075964e-05	93.1662702316536	55.3732150891626	346.399325866047	320.019875746057	KCP
80	ENSG00000104413	65.1753751225431	0.0899939870378614	0.187939473325411	1.93789211944341e-07	3.88741159160347e-05	110.818826696599	142.656418534792	0	7.22625525878192	ESRP1
81	ENSG00000272398	8651.82078973364	1.35953854217837	0.29653994848588	1.97883685409768e-07	3.92053997957526e-05	13136.4441026632	12323.8252090813	3516.72867841918	5630.28516877094	CD24
82	ENSG00000166126	2793.46174511166	-0.840401252785633	0.185189727968214	3.02067837057058e-07	5.91168859645325e-05	1977.08632407383	1901.45989441769	3682.17313256416	3613.12762939096	AMN
83	ENSG00000149212	1062.28464746359	-1.72691606506665	0.384924514720184	3.13078597848477e-07	6.0533558292438e-05	425.622750321449	482.40394162423	2191.10498958255	1150.00690832615	SESN3
84	ENSG00000254054	81.7469223723595	-3.00735314591347	0.671736983297458	3.20553519414591e-07	6.12409866614922e-05	11.7683709766299	18.7705813861568	104.436811679017	192.011925447634	ENSG00000254054
85	ENSG00000110002	118.190856584633	-2.73177254429576	0.615788300944589	3.69772457565456e-07	6.98130399883581e-05	38.2472056740473	15.0164651089255	228.52015228775	190.979603267808	VWA5A
86	ENSG00000109794	148.872120582099	-2.44411458398238	0.552145772253423	3.89410978669585e-07	7.26658998335989e-05	51.9769718134489	29.0944011485431	194.397233620349	320.019875746057	FAM149A
87	ENSG00000120937	84.3732079366635	2.38576374345022	0.540885641449017	4.26638247294465e-07	7.8697593018179e-05	152.008125114803	137.963773188253	20.6805567681222	26.8403766754757	NPPB
88	ENSG00000152402	676.292975749124	1.69303814773475	0.385099906498076	4.50433087113865e-07	8.2142615704583e-05	1220.96848882536	897.233790258296	370.181966149387	216.787657763458	GUCY1A2
89	ENSG00000136881	516.666915383712	-1.963009996415	0.44646739498157	4.56216501873955e-07	8.22624991244183e-05	135.336266231244	245.894616158654	1042.30006111336	643.136718031591	BAAT
90	ENSG00000016402	64.8794057264438	7.37380478900115	1.43533051159219	4.6729763002556e-07	8.33243596294465e-05	161.815100928662	96.6684941387076	1.03402783840611	0	IL20RA
91	ENSG00000273572	264.800586831235	-1.57163284035668	0.357915080707954	4.8854134515049e-07	8.61550715052204e-05	139.259056556788	107.930842970402	368.113910472575	443.898537325175	CDHR5
92	ENSG00000101384	3036.15018651849	0.909934680462066	0.205913971195919	4.95653151267399e-07	8.64591496906437e-05	3997.32334172863	4083.53998055842	2191.10498958255	1872.63243420434	JAG1
93	ENSG00000154553	215.898758892052	-2.2323835022097	0.51327660804667	5.53100745578699e-07	9.54425888714728e-05	89.2434799061103	45.0493953267764	292.629878268929	436.672282066393	PDLIM3
94	ENSG00000174607	41.0579630749654	4.05579221106642	0.916871815849019	5.66591996184989e-07	9.67305144125181e-05	71.5909234411654	85.4061453070135	5.17013919203055	2.06464435965198	UGT8
95	ENSG00000196482	353.453004680346	1.72842474185286	0.399158950219661	6.07226788647771e-07	0.000102576584254941	482.503210041827	631.630063644177	185.090983074694	114.587761960685	ESRRG
96	ENSG00000266714	1117.16117609334	-0.993868464859179	0.229970154301219	7.48198946143386e-07	0.000125073923830303	697.275980365324	732.991203129424	1405.2438323939	1633.13368848471	MYO15B
97	ENSG00000122121	828.353490740933	-1.87808034573521	0.442072345803008	8.59327019419234e-07	0.000142169896985978	444.25600436778	195.214046416031	1390.76744265622	1283.1764695237	XPNPEP2
98	ENSG00000254285	522.684098776121	1.0988242864637	0.257596816076428	9.07094681756184e-07	0.000148541382171666	697.275980365324	761.147075208659	322.616685582706	309.696653947797	ENSG00000254285
99	ENSG00000204764	32.5873900006124	0.0658152208066882	0.16338973673548	1.00092808674606e-06	0.000162251453900008	41.1892984182048	89.1602615842449	0	0	RANBP17
100	ENSG00000157087	346.88702265787	-2.45544366499474	0.584094746103962	1.03043762077601e-06	0.000163727355823896	137.297661394016	47.8649825346999	462.210443767531	740.175002935234	ATP2B2
101	ENSG00000261189	531.800360120501	-1.56964233899768	0.371703082718797	1.02250094815961e-06	0.000163727355823896	250.077883253386	244.017558020039	609.042396821199	1024.06360238738	ENSG00000261189
102	ENSG00000134121	34.0343142329501	-4.64229256482664	1.07324014685397	1.2250692343324e-06	0.000192744226201631	2.94209274415748	0.938529069307841	72.3819486884277	59.8746864299074	CHL1
103	ENSG00000187134	9036.93974157905	1.28833598603992	0.308533595376286	1.26108116608824e-06	0.000196483791780428	14112.2381961421	12200.8779010019	6082.15174550474	3752.49112366747	AKR1C1
104	ENSG00000234224	32.6768582509918	0.0606249312819463	0.159408991409058	1.29495977283562e-06	0.000199822254177559	93.1662702316536	37.5411627723136	0	0	TMEM229A
105	ENSG00000006016	150.974421935378	-1.89051229908529	0.455441799377761	1.36277864068596e-06	0.000208284491673602	61.7839476273071	53.4961569505469	199.567372812379	289.050210351277	CRLF1
106	ENSG00000135525	42.8032129924913	3.58393381721484	0.861869043922283	1.52815343404516e-06	0.000231356663297705	74.5330161853229	86.3446743763214	7.23819486884277	3.09696653947797	MAP7
107	ENSG00000112964	241.352075564164	-1.42392874729265	0.344903519401146	1.56834872555291e-06	0.000235222993903487	134.355568649858	108.86937203971	357.773632088514	364.409729478574	GHR
108	ENSG00000125740	229.387068666378	0.0597801547663293	0.15872088876971	1.65872158965418e-06	0.000244595758405885	54.9190645576064	830.598226337439	17.5784732529039	14.4525105175638	FOSB
109	ENSG00000134827	1132.29419374268	-2.61207506229883	0.637809509667893	1.66132463024934e-06	0.000244595758405885	96.1083629758111	444.862778851917	2086.66817790353	1901.53745523947	TCN1
110	ENSG00000177807	611.91000792343	1.68235205907373	0.411877929252374	1.75199011132413e-06	0.00025559943005936	944.411770874552	975.131703010847	351.569465058077	176.527092750244	KCNJ10
111	ENSG00000135127	366.166094788858	1.34386849745294	0.328942837256695	1.86156255831903e-06	0.000269138341764899	480.541814879056	598.781546218403	172.68264901382	212.658369044154	BICDL1
112	ENSG00000175093	132.526524611023	1.9264241249514	0.477973465204958	2.19371335807446e-06	0.000314327785449812	245.174395346457	186.76728479226	56.8715311123361	41.2928871930396	SPSB4
113	ENSG00000092068	34.5747674332792	0.097300767345428	0.197304571732864	2.42223399232002e-06	0.000344000098307537	86.3013871619528	47.8649825346999	2.06805567681222	2.06464435965198	SLC7A8
114	ENSG00000167785	821.489132587638	-1.1681493399221	0.289993501293989	2.50997214163352e-06	0.000353333622183638	428.564843065607	523.699220673775	1016.44936515321	1317.24310145796	ZNF558
115	ENSG00000183549	264.018871585074	-2.15879071177465	0.544074330852304	2.80182231770367e-06	0.000390988213517465	121.606500091843	46.9264534653921	471.516694313186	416.025838469874	ACSM5
116	ENSG00000135549	137.830352163422	-2.68950329580153	0.679316984671688	2.88226203758665e-06	0.000398746044648195	13.7297661394016	47.8649825346999	246.098625540654	243.628034438933	PKIB
117	ENSG00000168621	302.343487994852	1.36511049323797	0.343863901327958	2.97511307995721e-06	0.000408073629975669	503.09785925093	393.243680039985	144.763897376855	168.268515311636	GDNF
118	ENSG00000162512	782.137609181068	-0.980622551932219	0.246367778688801	3.23640305454092e-06	0.000440150815417566	522.711810878646	478.649825346999	992.666724869866	1134.52207562876	SDC3
119	ENSG00000143147	897.156785572996	1.08180567465188	0.273361914385148	3.32881119635634e-06	0.000448913967051483	1188.60546863962	1313.00216796167	616.280591690042	470.738914000651	GPR161
120	ENSG00000106333	1084.74892523863	-1.62616389938205	0.413933377739438	3.46910205126971e-06	0.000463934580989802	537.422274599434	426.09219746576	1122.95423250904	2252.52699638031	PCOLCE
121	ENSG00000129474	2359.08519441235	0.776422651791073	0.19521532373935	3.60044188969204e-06	0.000477519764014693	2929.34367559947	3155.33473101296	1703.04384985486	1648.6185211821	AJUBA
122	ENSG00000232677	41.8997591064879	3.26269747176599	0.837238782963867	4.24201774136327e-06	0.000557999186175391	73.5523186039371	81.6520290297822	4.13611135362444	8.25857743860791	LINC00665
123	ENSG00000081181	413.77937515287	1.26031823345479	0.329193686355873	5.34968463309869e-06	0.000697981617820876	530.557391529733	671.986813624414	252.302792571091	200.270502886242	ARG2
124	ENSG00000171195	504.133803722007	-2.61539425532095	0.692409808146241	5.68024589944701e-06	0.000729252689554604	42.1699959995906	191.4599301388	677.288234156002	1105.61705459363	MUC7
125	ENSG00000197496	1382.2438203159	-0.847954591770053	0.219420781286639	5.65039643573146e-06	0.000729252689554604	921.855726502678	969.500528595	1705.11190553168	1932.50712063425	SLC2A10
126	ENSG00000166770	45.1704716947701	3.0385946390884	0.802610323147926	6.24112832087519e-06	0.000789303243189175	87.2820847433387	77.8979127525508	10.3402783840611	5.16161089912995	ZNF667-AS1
127	ENSG00000173531	5201.03503466415	-1.13312423500034	0.297397749728626	6.24635542653447e-06	0.000789303243189175	3211.78457903859	2899.11629509192	5752.29686505319	8940.94239947289	MST1
128	ENSG00000198074	144.756708900544	2.47599864706156	0.660674644966445	6.34573523432156e-06	0.000795596555003065	191.236028370236	314.407238218127	53.7694475971177	19.6141214166938	AKR1B10
129	ENSG00000253888	22.2166740131553	-7.62872744093323	2.86106529767034	6.70653682191353e-06	0.000834313976109057	0	0	52.7354197587116	36.1312762939096	ENSG00000253888
130	ENSG00000135596	2409.86663073752	-1.09222206778395	0.288994198363987	6.92036324747364e-06	0.000854292226118899	1166.04942426775	1725.01642938781	3196.18004851329	3552.22062078123	MICAL1
131	ENSG00000213694	53.5742569524207	2.60689743064415	0.696565687460684	7.11600995553284e-06	0.000871738379896115	85.320689580567	104.17672669317	14.4763897376855	10.3232217982599	S1PR3
132	ENSG00000099860	243.555653913687	0.0787667741219518	0.174730304889001	7.54778464829357e-06	0.000917627636634963	103.953943626898	806.196470535436	41.3611135362444	22.7110879561718	GADD45B
133	ENSG00000005471	2507.67644999794	-0.92104404457212	0.244320092567526	7.7819832702215e-06	0.000935204235638523	1829.98168686595	1466.92093532816	3108.28768224877	3625.51549554887	ABCB4
134	ENSG00000116741	353.372562518249	2.38044532185317	0.645652130424197	7.80890874723094e-06	0.000935204235638523	272.63392762526	950.729947208843	108.572923032642	81.5534522062531	RGS2
135	ENSG00000197937	28.8676055583376	0.0413702137968999	0.147974539664714	8.22106328554331e-06	0.000977271285973326	22.556044371874	92.9143778614763	0	0	ZNF347
136	ENSG00000100285	1050.03895010051	-1.98090751497933	0.5377441198215	8.94250624991643e-06	0.00104751343283693	558.997621389922	180.197581307106	1625.4917619744	1835.46883573061	NEFH
137	ENSG00000175029	35.6161205488242	3.7459134758647	1.00353343181977	8.91561388114849e-06	0.00104751343283693	89.2434799061103	45.9879243960842	4.13611135362444	3.09696653947797	CTBP2
138	ENSG00000088926	246.022591529377	-2.36447290888778	0.645604599990839	9.1656546613359e-06	0.001065872652211	85.320689580567	48.8035116040077	221.281957418908	628.684207514027	F11
139	ENSG00000118515	294.001445166582	1.83158240786113	0.501350837544653	9.54024831996326e-06	0.00110145255423576	304.016250229607	645.707999683795	123.049312770327	103.232217982599	SGK1
140	ENSG00000138772	360.617916912274	2.07063925859803	0.569706055249581	9.89033038192364e-06	0.0011337144426365	455.043677763024	749.884726376965	66.177781657991	171.365481851114	ANXA3
141	ENSG00000256069	33.9452879117007	-3.43112890742483	0.933751277844956	1.06232188389237e-05	0.00120908805622019	5.88418548831497	2.81558720792352	64.1097259811788	62.9716529693853	A2MP1
142	ENSG00000187601	850.225802060666	-0.972217631378989	0.265267744354198	1.12329105527892e-05	0.00126947710247296	541.345064924977	543.40833112924	1020.58547650683	1295.56433568162	MAGEH1
143	ENSG00000137204	525.984950806657	-1.71854091265671	0.475790416135635	1.16003253467025e-05	0.00130183231583134	303.035552648221	131.394069703098	774.486850966176	895.023329909133	SLC22A7
144	ENSG00000101230	56.7787331340726	2.79299781474182	0.776417602009078	1.18682242706746e-05	0.0013226476603874	103.953943626898	100.422610415939	16.5444454144978	6.19393307895593	ISM1
145	ENSG00000001626	29.9775141268554	0.0350591553994367	0.145282857684523	1.40828177076214e-05	0.00155862799015109	16.6718588835591	103.238197623863	0	0	CFTR
146	ENSG00000049130	5269.53792225675	1.26223153727689	0.353116345950889	1.42964007223141e-05	0.00157142903281984	6561.84751705257	8810.91090266201	3602.55298900689	2102.84028030554	KITLG
147	ENSG00000134853	107.639700959537	1.72771939349811	0.487406980259906	1.4837437186038e-05	0.00161980402694924	178.486959812221	164.242587128872	49.6333362434933	38.1959206535616	PDGFRA
148	ENSG00000203783	26.0309340943751	0.0387055333000782	0.146766495543874	1.5154757830729e-05	0.0016432672545104	20.5946492091024	83.5290871683979	0	0	PRR9
149	ENSG00000167311	201.127087550383	-1.25231837368955	0.354093815923985	1.66784134942551e-05	0.0017843678650387	109.838129115213	108.86937203971	287.459739076899	298.341109969711	ART5
150	ENSG00000198099	1109.31509296153	-1.97441519742299	0.561790745412368	1.65847527466842e-05	0.0017843678650387	597.244827063969	177.381994099182	1849.87580290853	1812.75774777444	ADH4
151	ENSG00000170373	3963.52129228764	0.0303507520140995	0.143582302720502	1.75903121348163e-05	0.00186946575589094	2780.27764322882	12787.4585693193	239.894458510218	46.4544980921695	CST1
152	ENSG00000115616	249.734106931527	0.0606031071176336	0.159131932299503	1.81827536784116e-05	0.00191971599362598	108.857431533827	835.290871683979	45.4972248898688	9.2908996184339	SLC9A2
153	ENSG00000095015	3065.27268328468	0.862570663405765	0.24467821847959	1.94277098986023e-05	0.00203775090492006	3561.89361559333	4572.5136256678	2175.59457200646	1951.08891987112	MAP3K1
154	ENSG00000106823	723.26210508078	-2.32444097429448	0.680365599453586	2.19736429476503e-05	0.00228982481833696	261.846254230016	134.209656911021	507.7076686574	1989.28484052468	ECM2
155	ENSG00000109956	41.4893439629744	-2.72114224066222	0.791198954430472	2.26842565473951e-05	0.00234862547788772	6.86488306970079	10.3238197623863	69.2798651732094	79.4888078466012	B3GAT1
156	ENSG00000214049	28.4687708419098	0.0737944062975294	0.169839862330254	2.34063785210534e-05	0.00240785616990939	42.1699959995906	67.5740929901646	1.03402783840611	3.09696653947797	UCA1
157	ENSG00000023445	277.650177725106	1.63080581764165	0.479221771045564	2.42195481681284e-05	0.00246054530693061	329.514387345638	542.469802059932	90.9944497797377	147.622071715116	BIRC3
158	ENSG00000110777	677.693655927619	-1.02743667270239	0.297731057303603	2.42252092781054e-05	0.00246054530693061	400.124613205418	433.600430020223	800.337546926329	1076.71203355851	POU2AF1
159	ENSG00000204740	20.9111927252599	0.0409506978263585	0.147736413009905	2.51693026204052e-05	0.00254035829215259	24.5174395346457	59.127331366394	0	0	MALRD1
160	ENSG00000133703	1163.29685523534	0.759384745046402	0.21903724472674	2.58584578261356e-05	0.00257749398257033	1459.27800110211	1543.8803190114	855.141022361853	794.888078466012	KRAS
161	ENSG00000179314	185.20867176053	1.30250434476344	0.382506720189148	2.57265508534054e-05	0.00257749398257033	292.247879252977	254.341377782425	102.368756002205	91.876674004513	WSCD1
162	ENSG00000170689	31.0106426727661	0.0294574373209625	0.143290378359639	2.65556330327683e-05	0.00263064690685103	112.78022185937	11.2623488316941	0	0	HOXB9
163	ENSG00000149476	2995.50318455649	-1.17686829205461	0.344228449918691	2.7046005418509e-05	0.00266278708562106	1960.41446519027	1430.31830162515	3307.85505506115	5283.42491634941	TKFC
164	ENSG00000149970	25.2475982820944	3.9697502559435	1.13934826706776	2.975745825696e-05	0.00291187615919326	48.0541814879056	48.8035116040077	2.06805567681222	2.06464435965198	CNKSR2
165	ENSG00000134602	3660.43243198229	0.641156892189838	0.185996563701173	3.14329730556567e-05	0.00305719000967987	4649.48723335021	4482.41483501425	2699.84668607835	2809.98097348634	STK26
166	ENSG00000149927	234.925971262093	-1.15367084137376	0.344162044969364	3.27811908083668e-05	0.00314884080950645	124.548592836	143.5949476041	333.990991805174	337.569352803098	DOC2A
167	ENSG00000157388	581.644365765329	-1.14174329991187	0.340687299503755	3.29451708792109e-05	0.00314884080950645	291.267181671591	377.288685861752	693.8326795705	964.188915957474	CACNA1D
168	ENSG00000169504	3393.47050199127	0.683442672451188	0.201850201114864	3.29639366897485e-05	0.00314884080950645	4199.34704349411	4392.3160443607	2644.00918280442	2338.20973730587	CLIC4
169	ENSG00000083307	17.9663945302044	0.0434474745736872	0.148889860032547	3.35617329127068e-05	0.0031869744957581	34.324415348504	37.5411627723136	0	0	GRHL2
170	ENSG00000138109	623.565012953698	-1.29042394643822	0.387515340963379	3.42741244688735e-05	0.00323547734986165	243.213000183685	413.891319564758	1022.65353218364	814.502199882705	CYP2C9
171	ENSG00000247516	55.9879008099761	2.28277346622698	0.693074433260106	3.5185878038622e-05	0.00330212263604564	78.4558065108662	114.500546455557	15.5104175760916	15.4848326973898	MIR4458HG
172	ENSG00000147255	2286.77406392454	-1.19481377422193	0.360239963384446	3.6441263041011e-05	0.00340005458884968	1468.10427933458	1078.36990063471	2475.46264514423	4125.15943058465	IGSF1
173	ENSG00000123892	110.278712936333	1.54491773794616	0.47062766710517	3.79128664295487e-05	0.00351691144775374	159.85370576589	182.074639445721	50.6673640818994	48.5191424518215	RAB38
174	ENSG00000178163	636.153824648808	0.904293105479618	0.271781818459059	3.818183360614e-05	0.00352150612477778	896.357589386647	815.581761228514	378.454188856636	454.221759123435	ZNF518B
175	ENSG00000129214	194.283519421085	-1.45301047673043	0.44224712317249	3.86772055330575e-05	0.0035468102536829	71.5909234411654	113.562017386249	279.18751636965	312.793620487275	SHBG
176	ENSG00000172572	193.149539256858	-1.2448878334561	0.379541396007277	4.09184989150853e-05	0.00373102312834823	112.78022185937	95.7299650693998	266.779182308776	297.308787789885	PDE3A
177	ENSG00000115386	1004.95906007901	-1.56642007137435	0.481874817792392	4.18529181808701e-05	0.00379385820630686	387.375544647402	503.990110218311	2201.44526796661	927.025317483738	REG1A
178	ENSG00000170959	130.373549410932	-1.53991304267338	0.472695282192841	4.20804312514096e-05	0.00379385820630686	49.0348790692914	68.5126220594724	187.159038751506	216.787657763458	DCDC1
179	ENSG00000150893	25.6062638471245	0.0295958868167518	0.143323769760367	4.65069965818078e-05	0.00416952112371426	90.2241774874961	12.2008779010019	0	0	FREM2
180	ENSG00000142871	703.209246723101	1.69902432621881	0.5308622233067	4.68117408035703e-05	0.00417352675786497	820.843875619938	1421.87154000138	169.580565498602	400.541005772484	CCN1
181	ENSG00000162738	1449.97882658406	-0.855762573943662	0.261120887225599	4.76171878362241e-05	0.00422188193588798	841.43852482904	1104.64871457533	1980.1633105477	1873.66475638417	VANGL2
182	ENSG00000154277	127.633947087948	0.0592960310451459	0.158114789354445	4.89581178655921e-05	0.00431692239289572	64.7260403714646	414.829848634066	6.20416703043666	24.7757323158237	UCHL1
183	ENSG00000147889	197.678948586722	-1.81366584952185	0.569983248594565	5.15198597700329e-05	0.00451798201961469	105.915338789669	43.1723371881607	337.093075320392	304.535043048667	CDKN2A
184	ENSG00000110090	167.719161373827	1.92579306754662	0.609570226351804	5.25858470821322e-05	0.00458640040203292	226.541141300126	327.546645188437	82.7222270724888	34.0666319342576	CPT1A
185	ENSG00000078804	1549.05324406107	-0.769103243964595	0.236159953830123	5.41540874968618e-05	0.0046976475467548	1153.30035570973	1022.05815647624	1852.97788642375	2167.87657763458	TP53INP2
186	ENSG00000149418	862.378150031707	1.69447743566084	0.537805420204937	5.48544202340732e-05	0.00473281578449681	724.735512644127	2026.28426063563	389.828495079103	308.664331767971	ST14
187	ENSG00000132793	1980.37611436203	-0.706489780066426	0.216318476506325	5.65058323258503e-05	0.00484922779232752	1543.61799310129	1330.83422027852	2520.9598700341	2526.0923740342	LPIN3
188	ENSG00000198670	34.3616860860651	-2.85494492122291	0.901554443629817	5.74406335066415e-05	0.004903230247418	5.88418548831497	6.56970348515489	49.6333362434933	75.3595191272972	LPA
189	ENSG00000147883	397.719710319266	-1.034077642105	0.325968672487406	6.20046474931753e-05	0.00526481789931469	234.386721951213	247.77167429727	629.722953589321	478.997491439259	CDKN2B
190	ENSG00000168077	676.955043835167	-1.08562823432818	0.343988560915115	6.39707911407425e-05	0.00540317503277177	475.638326972126	320.976941703282	854.106994523447	1057.09791214181	SCARA3
191	ENSG00000173334	3600.58525100116	0.889205271678898	0.280881072295294	6.53117521801546e-05	0.00548755496851896	4034.5898498213	5643.37529374805	2162.15221010718	2562.22365032811	TRIB1
192	ENSG00000141449	442.383521536273	-1.98504729879263	0.641393055019032	6.60571755981473e-05	0.00552127892707848	232.425326788441	62.8814476436254	669.016011448753	805.211300264271	GREB1L
193	ENSG00000112773	6325.70121182831	1.17321703532593	0.375587227155876	6.66597961083947e-05	0.00554277931579025	6903.13027537484	11344.9393897932	4287.07941803173	2767.65576411348	TENT5A
194	ENSG00000137817	158.890055922292	0.0532938679212022	0.154204313304111	6.81676069073973e-05	0.00563893688479336	559.978318971308	39.4182209109293	19.6465289297161	16.5171548772158	PARP6
195	ENSG00000182326	1360.87563306646	-0.796558280947533	0.251138586277334	7.02041470603077e-05	0.00577762129242983	1049.34641208284	829.659697268132	1809.54871721069	1754.94770570418	C1S
196	ENSG00000050344	4253.83644051232	0.62523365736799	0.19454738999692	7.08585951266806e-05	0.00580172823771923	5123.16416515956	5469.7474159261	3346.11408508217	3076.32009588145	NFE2L3
197	ENSG00000119314	5633.67426170145	0.646568866374384	0.202172700600861	7.22489850343839e-05	0.00588554168442534	6861.94097695664	7263.27646737338	4491.81693003614	3917.66267243963	PTBP3
198	ENSG00000112818	448.562235061976	-2.04586009985091	0.668185849572634	7.30956559780104e-05	0.00592443983401571	63.7453427900788	222.431389425958	534.592392455959	973.479815575908	MEP1A
199	ENSG00000251443	15.4989043806758	-6.79196927343372	2.93001032763222	7.46213650577767e-05	0.00601770686656885	0	0	34.1229186674016	27.8726988553017	LINC02160
200	ENSG00000113318	1008.63352054815	0.700076182768972	0.220943897421789	7.58670670369866e-05	0.00608757345904781	1284.71383161543	1285.78482495174	748.636155006024	715.39927061941	MSH3
201	ENSG00000147488	269.773086503856	-1.55834166048675	0.508063700134686	7.63350241467092e-05	0.00609464909207159	81.3978992550237	155.795825505102	337.093075320392	504.805545934909	ST18
202	ENSG00000141505	12978.3957235682	-0.646175599481874	0.202492698443897	7.71475048316517e-05	0.00612902553236805	10021.7485841818	9367.45864076156	15039.9349096169	17484.4407597128	ASGR1
203	ENSG00000173442	856.493167657838	-0.751854838478123	0.238729350155331	7.82501636022137e-05	0.00618600308122328	568.80459720378	641.015354337256	1104.34173141773	1111.81098767259	EHBP1L1
204	ENSG00000240225	84.5839317307868	1.71133696295289	0.561838117542941	8.01786520318884e-05	0.00630738729317522	129.452080742929	141.717889465484	39.2930578594322	27.8726988553017	ZNF542P
205	ENSG00000003137	25.1418355725919	3.5821859448536	1.14837850014183	8.19574161633103e-05	0.00641586641262831	57.8611573017638	37.5411627723136	2.06805567681222	3.09696653947797	CYP26B1
206	ENSG00000171812	171.955039648362	1.66393682327527	0.550185487511829	8.34328685322869e-05	0.0064996634670201	352.070431717512	195.214046416031	84.790282749301	55.7453977106034	COL8A2
207	ENSG00000168386	1041.91842733717	2.15233598870488	0.722562371299142	8.61551268171486e-05	0.00665575400351414	656.086681947119	2902.87041136915	411.543079685632	197.173536346764	FILIP1L
208	ENSG00000249948	253.747796137481	-1.4445867189894	0.475965830720845	8.62660040335831e-05	0.00665575400351414	81.3978992550237	157.672883643717	391.896550755916	384.023850895268	GBA3
209	ENSG00000196154	465.325540298057	1.5215028147536	0.505608224823431	8.90308648864669e-05	0.00683620727128239	816.921085294395	627.875947366946	290.561822592117	125.943305938771	S100A4
210	ENSG00000174326	654.025904140948	-0.952118404813553	0.310658002977957	9.02018098180322e-05	0.00689313639980848	472.696234227969	353.825459129056	969.918112424931	819.663810781835	SLC16A11
211	ENSG00000198734	34612.8376913276	-0.617789551038371	0.196131381226253	9.47018753095953e-05	0.00720272841217244	24310.5123449733	28132.4088525025	42237.9691432128	43770.4604246219	F5
212	ENSG00000184304	809.413818436088	-0.733875077060405	0.23844188887265	9.99486497775377e-05	0.00756592420580153	571.746689947938	580.010964832246	993.700752708272	1092.1968662559	PRKD1
213	ENSG00000173320	229.119484186799	-2.16807998061478	0.739397989191905	0.000104439580876627	0.00783199249489769	107.876733952441	24.4017558020039	404.304884816789	379.894562175964	STOX2
214	ENSG00000198046	71.721470065755	0.12644104854119	0.246433347371812	0.000104280758823579	0.00783199249489769	149.066032370646	98.5455522773233	27.918751636965	11.3555439780859	ZNF667
215	ENSG00000131711	563.04065102234	0.116939601243143	0.227009262043161	0.000106452104194202	0.00794578310748163	453.082282600252	1480.99887136777	76.5180600420521	241.563390079281	MAP1B
216	ENSG00000197085	156.007268213504	-2.28661342261517	0.783442400238607	0.00010750171298682	0.00798697912042821	67.6681331156221	15.0164651089255	247.13265337906	294.211821250407	NPSR1-AS1
217	ENSG00000111962	69.4681487022063	0.039339596838434	0.146963542903813	0.000109217678706816	0.00807339426010497	47.0734839065197	221.492860356651	9.30625054565499	0	UST
218	ENSG00000135916	8392.95288725475	-0.606233190505337	0.19456698777385	0.000109670983842403	0.00807339426010497	6586.36495658722	6198.04597370898	10979.3075881961	9808.09303052672	ITM2C
219	ENSG00000074276	5171.25551621617	-0.675869172920458	0.220674067171484	0.00011152801767344	0.00813546194374258	4064.01077726287	3518.5454808351	7025.18513413111	6077.2806726356	CDHR2
220	ENSG00000154080	98.7848154215041	0.0314413944076577	0.143916628254916	0.00011113443353084	0.00813546194374258	373.645778508	12.2008779010019	1.03402783840611	8.25857743860791	CHST9
221	ENSG00000131845	151.517115683035	1.69913788502985	0.581257469496268	0.000112798059307522	0.00814868570612803	284.40229860189	201.783749901186	80.6541713956766	39.2282428333876	ZNF304
222	ENSG00000184208	897.210894862518	-0.695763532385953	0.228115627822731	0.000113232609201555	0.00814868570612803	668.835750505135	632.568592713485	1138.46465008513	1148.97458614633	C22orf46
223	ENSG00000187955	248.866200959642	-1.10621916282029	0.372109639942656	0.000113054932776426	0.00814868570612803	163.776496091433	122.947308079327	344.331270189235	364.409729478574	COL14A1
224	ENSG00000121966	253.82907406578	1.58729691983	0.545129500267868	0.000117606643845324	0.0084256759840614	256.942766323087	542.469802059932	89.9604219413316	125.943305938771	CXCR4
225	ENSG00000135312	150.245515964839	0.121464459337859	0.235561741358903	0.000127931499363783	0.00912464311906663	236.348117113984	277.804604515121	69.2798651732094	17.5494770570418	HTR1B
226	ENSG00000092820	3734.93499204708	0.643967318668096	0.213358457302534	0.000129839744158556	0.00921977085954207	4701.46420516366	4680.4444686382	3013.1571211154	2544.67417327106	EZR
227	ENSG00000103489	75.0331949283633	0.0322065235683721	0.144176391262385	0.000134286986107622	0.00945966344471029	23.5367419532599	269.35784289135	7.23819486884277	0	XYLT1
228	ENSG00000122035	99.2208352557623	0.126052283423328	0.245174516527052	0.000134584140977813	0.00945966344471029	92.1855726502678	246.833145227962	33.0888908289955	24.7757323158237	RASL11A
229	ENSG00000175899	249085.789193374	-0.853994945897526	0.278676649076085	0.000134986473631521	0.00945966344471029	145270.732730683	190195.731482442	282582.229763137	378294.462797234	A2M
230	ENSG00000198756	302.968249638121	0.169560870695257	0.407572237979953	0.000136924385735059	0.00955375018380967	245.174395346457	762.085604277967	129.253479800764	75.3595191272972	COLGALT2
231	ENSG00000162344	34.0112216197273	0.0414453619655494	0.147991395610592	0.000139094605914751	0.00966316119359272	18.6332540463307	116.377604594172	1.03402783840611	0	FGF19
232	ENSG00000147724	361.568254377654	2.10604554228134	0.746926860994552	0.000139814941637179	0.00967133699738552	220.656955811811	1011.73433671385	115.811117901484	98.070607083469	FAM135B
233	ENSG00000067082	1845.09180098336	0.936249925969648	0.322191375342757	0.00014366440737077	0.00986945100055682	2056.52282816608	2990.15361481478	1015.4153373148	1318.27542363779	KLF6
234	ENSG00000250337	1755.92500873364	-0.612064536630421	0.203358475441712	0.000143908993901439	0.00986945100055682	1341.59429133581	1315.81775516959	2239.70429798763	2126.58369044154	PURPL
235	ENSG00000138119	118.734208092566	0.144733052419658	0.294932577510555	0.000147754436406646	0.0100900561508675	123.567895254614	275.927546376505	49.6333362434933	25.8080544956497	MYOF
236	ENSG00000171298	2848.63886960236	-0.610146021387277	0.203972226694634	0.000150753487561372	0.0102079829889658	2283.06396946621	2029.09984784355	3530.17104031846	3552.22062078123	GAA
237	ENSG00000187164	2951.09017844397	0.726681938968063	0.247060035566916	0.000150145176612475	0.0102079829889658	3443.22920824564	4166.13053865751	2287.26957855432	1907.73138831843	SHTN1
238	ENSG00000142449	315.226188518164	-1.52424579561352	0.539348285218933	0.000156117065125133	0.010526750677009	149.066032370646	128.578482495174	296.765989622554	686.494249584283	FBN3
239	ENSG00000113492	233.349267960297	-0.991472103079534	0.34623159543064	0.000164002698985843	0.0109938021822759	137.297661394016	148.287592950639	330.888908289955	316.922909206579	AGXT2
240	ENSG00000233377	245.077047188873	-1.37478180497648	0.486990102064292	0.000164413791360058	0.0109938021822759	85.320689580567	152.04170922787	428.08752510013	314.858264846927	ENSG00000233377
241	ENSG00000186603	116.758988181198	1.7005708224882	0.612114282935068	0.000172374651526927	0.0114782921481499	125.529290417386	250.587261505194	45.4972248898688	45.4221759123435	HPDL
242	ENSG00000130940	231.045169053573	1.2114866611388	0.432360356199625	0.000176425387592031	0.0116513358850902	296.17066957852	381.042802138984	146.831953053668	100.135251443121	CASZ1
243	ENSG00000277377	28913.3977991148	-0.933243442848538	0.325536830604503	0.000175701377349544	0.0116513358850902	20989.8703344009	15670.619870233	31174.9053001058	47818.1956917196	SERPINA1
244	ENSG00000276644	14.212278252973	0.0322564333208992	0.14416580617132	0.000181974473624219	0.0119685506259076	34.324415348504	22.5246976633882	0	0	DACH1
245	ENSG00000058063	106.3061434556	0.085383114810191	0.180742499268229	0.000183483177976104	0.0120185226129	70.6102258597796	305.021947525048	24.8166681217466	24.7757323158237	ATP11B
246	ENSG00000188112	56.6458171276801	0.077501446874219	0.172673195595508	0.000186837022106857	0.0121884574421579	48.0541814879056	155.795825505102	13.4423618992794	9.2908996184339	C6orf132
247	ENSG00000169231	438.47343923671	-0.905399118305203	0.321062201250326	0.000192874422482616	0.0124808416612944	314.803923624851	247.77167429727	636.961148458164	554.357010566556	THBS3
248	ENSG00000213759	732.945595396608	-1.47845911402405	0.535928019608802	0.000192567452015289	0.0124808416612944	185.351842881921	475.834238139075	940.96533294956	1329.63096761587	UGT2B11
249	ENSG00000274588	1541.89278936544	1.16412570583841	0.421148065409971	0.000196660112609364	0.0126747047676911	2072.21398946825	2403.57294649738	1135.36256656991	556.421654926208	DGKK
250	ENSG00000009950	4027.70903480324	-0.898292626760961	0.319688264576494	0.000199054639952357	0.0127777154478217	3198.05481289918	1987.80456879401	5578.58018820096	5346.3965693188	MLXIPL
251	ENSG00000104852	13860.4830847331	-0.53065606605369	0.180325061964084	0.000200740611930482	0.0127836719851602	11296.6554399833	10523.7264541488	16806.0544576145	16815.4959871855	SNRNP70
252	ENSG00000183087	1294.79950333884	-0.797248972521568	0.281648291792221	0.000200322619638776	0.0127836719851602	1004.23432333909	761.147075208659	1833.33135749403	1580.48525731359	GAS6
253	ENSG00000196616	735.713722344431	-1.70563887875943	0.626033710382307	0.0002054632367774	0.0130327036513981	197.120213858551	372.596040515213	1774.39177070488	598.746864299074	ADH1B
254	ENSG00000168060	589.633909460362	-0.824633220268743	0.293303210555299	0.000207702256977615	0.0131228575589636	368.742290601071	422.338081188529	862.379217230696	705.076048821151	NAALADL1
255	ENSG00000230362	19.0640506771523	-3.8879745202836	1.35129484810675	0.000213115729912506	0.0134120832691604	1.96139516277166	0.938529069307841	37.22500218262	36.1312762939096	ENSG00000230362
256	ENSG00000137968	662.738884720819	-0.818766994159958	0.293232288203413	0.000220455427708027	0.0138197996244469	407.970193856504	483.342470693538	968.884084586525	790.758789746708	SLC44A5
257	ENSG00000138795	1488.79553938902	0.589397701463139	0.207622729006547	0.000228729612188519	0.0142273364976797	1815.27122314517	1875.18108047707	1139.49867792353	1125.23117601033	LEF1
258	ENSG00000205436	896.626099126144	-0.676143079823033	0.239160547730808	0.000228139082320743	0.0142273364976797	668.835750505135	636.322708990716	1199.47229255109	1081.87364445764	EXOC3L4
259	ENSG00000101333	43.0529839824759	0.0425420230845009	0.148352806197891	0.000231117324197562	0.0143203506514381	148.08533478926	16.8935232475411	4.13611135362444	3.09696653947797	PLCB4
260	ENSG00000204653	264.66403770299	-1.77674514124013	0.666150931764498	0.000236960903079979	0.0146259560485673	147.104637207874	46.9264534653921	346.399325866047	518.225734272646	ASPDH
261	ENSG00000088836	36.0709264674763	2.2596498112812	0.848214154243922	0.000242630380131443	0.0148453625711972	63.7453427900788	61.9429185743175	8.27222270724888	10.3232217982599	SLC4A11
262	ENSG00000136872	490.936203361877	-1.24204827523606	0.461453987049369	0.000243290774939236	0.0148453625711972	194.178121114394	317.22282542605	544.93267084002	907.411196067044	ALDOB
263	ENSG00000163297	1017.57659082434	-1.15452259446576	0.427196206874598	0.000242000729120803	0.0148453625711972	372.665080926615	747.069139169042	1370.0868858881	1580.48525731359	ANTXR2
264	ENSG00000160191	354.975009401983	-1.04717447060729	0.386810254755945	0.000248578132329786	0.0149969243143925	221.637653393197	195.214046416031	402.236829139977	600.811508658726	PDE9A
265	ENSG00000175155	783.109740939535	-0.791143332374195	0.286905773756314	0.000248007073191821	0.0149969243143925	588.418548831497	479.588354416307	1122.95423250904	941.477828001302	YPEL2
266	ENSG00000213965	166.426139041833	1.14357763714355	0.425322791487929	0.000248432262264976	0.0149969243143925	269.691834881103	212.107569663572	92.0284776181438	91.876674004513	NUDT19
267	ENSG00000178026	1406.32814034972	-0.598028296570484	0.212632537147762	0.00026573572129999	0.0159720106944653	1088.57431533827	1043.64432507032	1705.11190553168	1787.98201545861	LRRC75B
268	ENSG00000255399	94.5808046081129	-1.99291987207284	0.765027776455909	0.000268197563666216	0.0160598302302814	40.2086008368189	18.7705813861568	216.111818226877	103.232217982599	TBX5-AS1
269	ENSG00000117834	2916.3403889326	-0.749284676526826	0.274765222397129	0.000281802523898507	0.0168029723845111	2315.42698965194	1750.35671425912	4151.62177120053	3447.9560806188	SLC5A9
270	ENSG00000188338	1484.78326058476	-1.17020459265419	0.442746776985921	0.000282702052830134	0.0168029723845111	1093.4778032452	518.068046257928	1933.63205781943	2393.95513501647	SLC38A3
271	ENSG00000089472	20.6551347725865	0.0574808473237989	0.156969393724214	0.000284668396093937	0.0168295564333029	42.1699959995906	39.4182209109293	0	1.03232217982599	HEPH
272	ENSG00000178573	779.564704966944	-0.950701245819912	0.355904779270017	0.000285246719208524	0.0168295564333029	482.503210041827	484.280999762846	1321.48757748301	829.987032580095	MAF
273	ENSG00000123636	728.22862062543	-0.672769282151064	0.245510463541388	0.000289771037072731	0.0170338666774476	515.846927808945	542.469802059932	957.509778364058	897.087974268784	BAZ2B
274	ENSG00000186854	215.973390276303	-2.30654780963795	0.912283844361576	0.000306980424947439	0.0179796418231989	14.7104637207874	91.0373197228606	255.404876086309	502.740901575257	TRABD2A
275	ENSG00000149577	2909.10829300535	-0.54933478093307	0.196634252485274	0.000308813527071952	0.0180212344816388	2184.01351374624	2337.87591164583	3621.1654900982	3493.37825653115	SIDT2
276	ENSG00000076641	928.885456665069	0.683509704397065	0.253818258351266	0.000318259875985638	0.018438391659991	1207.23872268595	1169.40722035757	610.076424659605	728.819458957148	PAG1
277	ENSG00000100170	45.9873997101999	-2.28914709556809	0.898056007619135	0.00031768087621636	0.018438391659991	5.88418548831497	16.8935232475411	78.5861157188644	82.5857743860791	SLC5A1
278	ENSG00000106484	6245.32517538405	0.673959114234799	0.255295746164544	0.000351124974715075	0.0202692575331925	6938.43538830473	9025.83405953351	4197.1189960904	4819.91225760754	MEST
279	ENSG00000054983	204.62859798362	0.0136397681109394	0.139588053185505	0.00035240295711867	0.020270117046023	102.973246045512	711.405034535344	4.13611135362444	0	GALC
280	ENSG00000072422	6437.55872066113	1.22199781369898	0.479273807932549	0.000359143280429465	0.0205434141591297	11461.4126336562	7572.05253117566	4672.77180175721	2043.99791605546	RHOBTB1
281	ENSG00000112562	603.380183194823	-1.75643290545673	0.70323539820114	0.000361219934842305	0.0205434141591297	81.3978992550237	356.64104633698	1019.55144866842	955.930338518866	SMOC2
282	ENSG00000154265	434.283554976478	-1.24250715518825	0.489050162102063	0.000360651926777811	0.0205434141591297	304.996947810992	141.717889465484	635.927120619758	654.492262009677	ABCA5
283	ENSG00000168300	1955.39817977227	-0.560795714113274	0.20569083974558	0.00036227481349911	0.0205434141591297	1519.10055356665	1496.0153364767	2494.07514623554	2312.40168281022	PCMTD1
284	ENSG00000091831	36.4970009540889	0.0588952089059567	0.157521219697798	0.000370431398751362	0.0209319827012741	31.3823226043465	103.238197623863	7.23819486884277	4.12928871930396	ESR1
285	ENSG00000128965	26.4740898757495	0.0637650282393532	0.160927838728617	0.000372671526960581	0.0209846760163628	44.1313911623622	53.4961569505469	6.20416703043666	2.06464435965198	CHAC1
286	ENSG00000123689	148.432895416683	-1.20718989118108	0.479090329968798	0.000388638471580853	0.0217312550241447	62.764645208693	92.9143778614763	210.941679034846	227.110879561718	G0S2
287	ENSG00000163590	818.705050449289	0.824060973391171	0.319930969504061	0.00038754422068743	0.0217312550241447	1036.59734352482	1152.51369711003	447.734054029846	637.975107132461	PPM1L
288	ENSG00000015520	10795.0598525204	-0.50062019732358	0.184003080231864	0.00039797036392927	0.0221757930567254	8552.6636072658	8600.68039113706	12509.6687890371	13517.2266226415	NPC1L1
289	ENSG00000096433	3352.30146724405	-0.610671868300954	0.229823328783796	0.000401488452343753	0.0222944175889708	2369.36535662816	2654.16020800258	3832.10716913304	4553.57313521244	ITPR3
290	ENSG00000146233	57.1870021932172	0.0486567530403546	0.151352881334489	0.000409704442721548	0.0226721961958462	26.4788346974173	186.76728479226	10.3402783840611	5.16161089912995	CYP39A1
291	ENSG00000251562	8519.58982735688	-0.894787921027884	0.352303250984746	0.000431654837711014	0.0238048001222899	5147.68160469421	5698.74850883721	8469.72202438445	14762.2071715116	MALAT1
292	ENSG00000005882	856.692491619452	-0.900728684097578	0.359207752908455	0.000448782166818953	0.0245803966317766	661.970867435434	421.399552119221	1268.7521577243	1074.64738919885	PDK2
293	ENSG00000127419	858.759093645546	-0.608520903571751	0.232780463389563	0.000447383150382829	0.0245803966317766	639.41482306356	646.646528753103	1057.81047868945	1091.16454407607	TMEM175
294	ENSG00000155093	97.3570059485017	-1.70551171345345	0.70662550327568	0.000453083464153851	0.0247315763018401	45.1120887437481	27.2173430099274	106.504867355829	210.593724684502	PTPRN2
295	ENSG00000167780	1380.83240124956	-0.640630727305899	0.247124411067609	0.000456983644235487	0.0248599102464105	1100.3426863149	931.020836753378	1647.20634658093	1844.75973534904	SOAT2
296	ENSG00000084710	49.5348190960461	1.89018872751585	0.787321144340544	0.000461736784110275	0.025033621322303	87.2820847433387	78.8364418218587	11.3743062224672	20.6464435965198	EFR3B
297	ENSG00000069482	107.684118321863	0.057672086650219	0.156680622440816	0.000474762336298666	0.0256531514239764	44.1313911623622	346.317226574593	16.5444454144978	23.7434101359977	GAL
298	ENSG00000116729	284.843408809363	-4.36169369713967	2.06176068232248	0.000480556747332485	0.0258791096684286	0.980697581385828	22.5246976633882	582.15767302264	533.710566970036	WLS
299	ENSG00000109158	1543.96569979094	-0.844485512827296	0.344689390893182	0.000507873453242835	0.0272587062797358	787.50015785282	1219.14926103089	2299.67791261519	1869.53546766487	GABRA4
300	ENSG00000090530	18.1113870885196	0.0505982226824289	0.152426298628543	0.000513187775276384	0.0274521247254514	41.1892984182048	28.1558720792352	2.06805567681222	1.03232217982599	P3H2
301	ENSG00000171617	15168.813845785	-0.528689463104569	0.197470479661448	0.000522387555937776	0.0278514136135862	11396.6865932847	12428.9404648437	17435.7774112038	19413.8509138075	ENC1
302	ENSG00000062038	27.4870722042042	0.0618651270576836	0.159471204188552	0.000527105258480089	0.0280098847287697	49.0348790692914	51.6190988119313	2.06805567681222	7.22625525878192	CDH3
303	ENSG00000168398	43.090282677459	0.0847183947263381	0.179388921397399	0.000536344457546715	0.0284067849990419	52.9576693948347	96.6684941387076	14.4763897376855	8.25857743860791	BDKRB2
304	ENSG00000065911	1222.76107337668	0.579871895801612	0.223655152426542	0.000538344498636797	0.0284189227438267	1500.46729952032	1528.86385390247	890.297968867661	971.415171216256	MTHFD2
305	ENSG00000133048	18.2877278432779	0.0495130433805878	0.152000017880059	0.000550362153365225	0.0289580715973939	40.2086008368189	31.9099883564666	0	1.03232217982599	CHI3L1
306	ENSG00000126218	4007.32665178568	-0.986089112288778	0.409883001706966	0.000552796009553618	0.0289910796121453	1846.65354574951	2934.78039972562	4192.98288473678	7054.88977693081	F10
307	ENSG00000107331	5524.88195829581	-0.78486859010563	0.320144192159384	0.000578207439899649	0.0301268603750311	3317.69991782826	4137.97466657827	5852.59756537858	8791.25568339812	ABCA2
308	ENSG00000120278	502.69153741621	0.965864344168448	0.40540919613096	0.000577847058272304	0.0301268603750311	552.132738320221	853.122924000828	345.365298027641	260.145189316149	PLEKHG1
309	ENSG00000170915	2425.29263227091	1.12084392833618	0.481995825729685	0.00060828295063416	0.0315913423682104	2221.2800218389	4842.80999762846	1572.75634221569	1064.32416740059	PAQR8
310	ENSG00000167553	5793.94712254952	0.495722651989283	0.192033610560859	0.000611807859353249	0.0316719113770998	6741.31517444618	7233.24353715553	4467.0002619144	4734.22951668199	TUBA1C
311	ENSG00000166825	22652.9807614901	-0.640990242748314	0.260586958755886	0.000614520055511497	0.0317100252438859	18906.8686715374	14201.8218767663	26783.3890703951	30719.8434272618	ANPEP
312	ENSG00000172461	91.3832310664671	0.0286665491969259	0.142965852271915	0.00061798347587003	0.0317865346819303	5.88418548831497	347.255755643901	3.10208351521833	9.2908996184339	FUT9
313	ENSG00000160282	3304.28484681125	-0.838000237530425	0.350263207535633	0.000622996171098058	0.0319419889897177	2614.53975197462	1689.35232475411	5114.30168875662	3798.94562175964	FTCD
314	ENSG00000090539	2092.71107567022	-0.785102483841143	0.32670065089566	0.000627825764648252	0.0319847559105128	1713.27867468104	1099.95606922879	2878.73350212261	2678.87605664844	CHRD
315	ENSG00000226491	171.473615121156	-1.1304129328748	0.485162515194706	0.000629809500730437	0.0319847559105128	107.876733952441	77.8979127525508	288.493766915305	211.626046864328	ENSG00000226491
316	ENSG00000254087	625.220331955753	0.643994873092602	0.262097072314275	0.000626754644068026	0.0319847559105128	778.673879620347	809.950586812667	434.291692130566	477.965169259433	LYN
317	ENSG00000124429	23.104048279726	2.62236611380692	1.1433160783784	0.0006378634072542	0.0322915834688183	36.2858105112756	47.8649825346999	4.13611135362444	4.12928871930396	POF1B
318	ENSG00000030582	9136.70716711178	-0.541051801788101	0.214249225561165	0.000643584381955529	0.0324787489359193	7345.42488457985	6799.64310713531	12114.670154766	10287.090521966	GRN
319	ENSG00000182118	188.565774690016	1.09045047907543	0.472231274336825	0.000650111040074065	0.0326030686597144	289.305786508819	256.218435921041	127.185424123952	81.5534522062531	FAM89A
320	ENSG00000231632	17.926590039717	0.0469624208429082	0.150599662540045	0.000649501074386428	0.0326030686597144	28.440229860189	42.2338081188529	0	1.03232217982599	ENSG00000231632
321	ENSG00000071282	273.347470421313	-0.87856453464055	0.374180736918627	0.000671916216292022	0.0332434447506788	178.486959812221	167.996703406104	325.718769097925	421.187449369004	LMCD1
322	ENSG00000081138	13.3686283358407	0.0229184333137294	0.141377868987273	0.000674733677444403	0.0332434447506788	43.1506935809764	10.3238197623863	0	0	CDH7
323	ENSG00000082074	33.1010903765018	-2.44551108264239	1.09915167183311	0.000673263601190877	0.0332434447506788	9.80697581385828	3.75411627723136	76.5180600420521	42.3252093728656	FYB1
324	ENSG00000126231	145.491662259137	-1.1888815302298	0.518473398652536	0.000669383625501212	0.0332434447506788	89.2434799061103	61.9429185743175	183.022927397881	247.757323158237	PROZ
325	ENSG00000196167	266.114444996621	-0.914728919718387	0.390827201500056	0.000668927698208917	0.0332434447506788	186.332540463307	143.5949476041	332.956963966767	401.57332795231	COLCA1
326	ENSG00000255545	68.9193930344143	-1.47753710840989	0.652588320979929	0.000675309259018027	0.0332434447506788	34.324415348504	24.4017558020039	99.2666724869866	117.684728500163	LOC283177
327	ENSG00000100906	1451.65519022656	0.819908172757628	0.350419744160247	0.00069367071474672	0.0340428979518513	1535.77241245021	2367.90884186368	849.970883169822	1052.96862342251	NFKBIA
328	ENSG00000198610	1692.13660954019	-0.975363129330262	0.423275684129769	0.000707190202317419	0.0346005742889937	1320.99964212671	695.45004035711	2070.12373248903	2681.97302318792	AKR1C4
329	ENSG00000058085	81.7863504486897	0.0474483608407656	0.150649621692168	0.000716112323189326	0.0348247592804312	45.1120887437481	256.218435921041	4.13611135362444	21.6787657763458	LAMC2
330	ENSG00000198467	1328.5640229283	-0.754432295007751	0.319038201945567	0.000716042608926536	0.0348247592804312	1085.63222259411	729.237086852193	1765.08552015923	1734.30126210766	TPM2
331	ENSG00000175356	46.7732645342038	0.0467338151982788	0.150277533541618	0.000719016697788061	0.0348603624353559	22.556044371874	151.103180158562	8.27222270724888	5.16161089912995	SCUBE2
332	ENSG00000132635	3913.23770843044	-0.477707740619726	0.190149545146537	0.000748464925234235	0.0361788106028886	3210.8038814572	3046.46535897325	4694.48638636374	4701.19520692755	PCED1A
333	ENSG00000122176	10911.0190578401	-0.623670418221456	0.260225623942615	0.000760358371062229	0.0366433367531731	7334.63721118461	8731.13593177085	15534.200216375	12044.1028720298	FMOD
334	ENSG00000185559	18183.866510321	-1.0054045852842	0.446948582860984	0.000787655300411531	0.0378451864101924	10737.6578185934	10430.8120762873	15911.6203773932	35655.3757690098	DLK1
335	ENSG00000198203	689.409918142791	-0.857007293492453	0.377033480463186	0.000807080214525989	0.0386627560678002	508.982044739245	371.657511445905	770.350739612552	1106.64937677346	SULT1C2
336	ENSG00000113361	71.1580057603394	0.0349256825164717	0.145072280299712	0.000821805681851869	0.0391345328853377	18.6332540463307	251.525790574501	12.4083340608733	2.06464435965198	CDH6
337	ENSG00000278318	293.502361461702	0.978183088436855	0.439738928196378	0.000820257327461452	0.0391345328853377	504.078556832315	323.792528911205	188.193066589912	157.945293513376	ZNF229
338	ENSG00000182013	1072.06735597116	-0.700424494451908	0.302444175061228	0.000840489786380414	0.0399058582598606	866.936661945072	639.13829619864	1303.9091042301	1478.28536151082	PNMA8A
339	ENSG00000169783	3340.06619198966	-0.524104158494478	0.216094277359039	0.000845131763938096	0.0400078895211757	2781.25834081021	2416.71235346769	4212.62941366649	3949.66466001423	LINGO1
340	ENSG00000108465	12147.6495525283	-0.859457950803067	0.381524897267471	0.000850691892567651	0.0401526573291931	10067.8413705069	5412.49714269832	16003.6488550114	17106.6108418965	CDK5RAP3
341	ENSG00000069849	6408.94692625494	0.553363149863665	0.233031113417802	0.000872449138065169	0.0410588380283573	7036.50514644331	8809.97237359271	4884.74750863046	4904.56267635327	ATP1B3
342	ENSG00000128510	600.633540481431	0.0962631974920112	0.192480263044606	0.000876980443527463	0.0411514098179202	324.610899438709	1658.38086546696	254.370848247903	165.171548772158	CPA4
343	ENSG00000130449	617.158924140997	-0.822918244045359	0.366891958411779	0.000884845844533958	0.0413994347320144	359.916012368599	442.985720713301	988.530613516241	677.203349965849	ZSWIM6
344	ENSG00000152056	471.032268861593	0.904090110299431	0.411056615245809	0.000898948539235045	0.041936994644314	498.194371344001	805.257941466128	310.208351521833	270.468411114409	AP1S3
345	ENSG00000187045	466.029564197552	-1.07880896103998	0.49667299759313	0.000903152389242948	0.0420109841813647	340.302060740882	173.627877821951	571.817394638579	778.370923588796	TMPRSS6
346	ENSG00000165685	222.501292702681	0.0923754562591558	0.187642459805216	0.000909767748220909	0.0421963954434946	602.148314970898	137.025244118945	68.2458373348033	82.5857743860791	TMEM52B
347	ENSG00000120129	557.307226054761	0.0943224998084436	0.190000011807924	0.000918648124834564	0.0424854902228965	294.209274415748	1547.63443528863	160.274314952947	227.110879561718	DUSP1
348	ENSG00000169764	3626.24417561744	0.507145476577203	0.212058810369526	0.000936919152275295	0.043205972861247	4103.2386805183	4716.1085732719	2885.97169699145	2799.65775168808	UGP2
349	ENSG00000186301	2637.05265612946	-0.998236578695422	0.460632871403371	0.000940444785751924	0.0432442920393893	2106.53840481676	953.545534416767	3549.81756924818	3938.30911603615	ENSG00000186301
350	ENSG00000085552	530.206853408013	-0.847537124995685	0.385815932837618	0.000959210058185212	0.0439811514678751	408.95089143789	268.419313822043	789.997268542268	653.459939829851	IGSF9
351	ENSG00000026652	196.859617712765	-0.848099400149492	0.387051208854797	0.000976745475431667	0.0442791282195689	123.567895254614	127.639953425866	276.085432854431	260.145189316149	AGPAT4
352	ENSG00000101076	9853.92102292782	-0.440907757931722	0.179375958792227	0.000970153857244903	0.0442791282195689	8076.04458271229	7964.35768214634	11513.899980652	11861.3818462006	HNF4A
353	ENSG00000174951	52.6951286689415	0.0641598756471316	0.16093762483146	0.00097613612933439	0.0442791282195689	47.0734839065197	138.902302257561	17.5784732529039	7.22625525878192	FUT1
354	ENSG00000196188	451.01720926915	0.0756546091706191	0.170295869887362	0.000972514833238771	0.0442791282195689	218.69556064904	1317.69481330821	186.1250109131	81.5534522062531	CTSE
355	ENSG00000242265	35144.1165501658	0.54107504161771	0.233711655487373	0.00101344021105807	0.0458132070621405	45481.8117319305	41186.4096775053	24012.1944634667	29896.0503277606	PEG10
356	ENSG00000059377	133.135688123729	-1.21314005598979	0.581212065336967	0.00102910606467054	0.0463907138366091	53.9383669762205	78.8364418218587	157.172231437729	242.595712259107	TBXAS1
357	ENSG00000088882	693.317376100367	0.86354829630731	0.40348648883928	0.00104354033258032	0.0468146617531973	1195.47035170932	705.773860119497	451.87016538347	420.155127189178	CPXM1
358	ENSG00000138411	115.3592197462	-1.08438003647216	0.515307029190332	0.0010443450216628	0.0468146617531973	63.7453427900788	61.9429185743175	147.865980892074	187.88263672833	HECW2
359	ENSG00000172819	340.619221466166	0.882419837025967	0.416595076593538	0.00108381440904271	0.0484486173713579	466.812048739654	473.018650931152	258.506959601528	164.139226592332	RARG
360	ENSG00000088367	885.619963759634	-0.623950940507691	0.278395334090011	0.00109547807315144	0.048722482370174	721.793419899969	572.502732277783	1121.92020467063	1126.26349819015	EPB41L1
361	ENSG00000103544	1300.13286766409	0.555540226986514	0.243537842713677	0.00109601296956835	0.048722482370174	1617.17031170523	1606.76176665502	1071.25284058873	905.346551707392	VPS35L
362	ENSG00000164465	1039.81104042214	0.57640562349551	0.254941451907508	0.00110441084927339	0.048960180411987	1205.27732752318	1392.77713885284	818.950048017639	742.239647294886	DCBLD1
363	ENSG00000140368	278.729788445584	-1.43161967502855	0.710507928916004	0.00112199465714045	0.0496026728864739	181.429052556378	55.3732150891626	389.828495079103	488.288391057693	PSTPIP1

## Sheet: Figure 3d-e
Figure 3d
PTEN Q245*
Genotype	Sanger trace count
WT	3
Hom	15
Het	2
Figure 3e
PTEN R130*
Genotype	Sanger trace count
WT	16
Hom	0
Het	3

## Sheet: Figure 3g
Everolimus IC50	WT	PTENQ245*	PTENQ245*/*PIK3CAE545K
	5.722	14.25	358.3
	2.79	14.44	533.6
	5.02

## Sheet: Figure 3h
Everolimus (uM)	WT#1			WT#2			WT#3			PTENQ245*#1			PTENQ245*#2			PTENQ245*PIK3CAE545K#1			PTENQ245*PIK3CAE545K#2
1.47712	-0.3	-0.3	-0.3	-0.2	-0.2	-0.2	-3	-2.1	-3.1	0	0.2	0	0	0.2	0	80	65.8	98.2	85.4	57.1	124.3
1.04922	62.7	132.8	52.1	44.1	117.7	43.6	49.8	58.4	120.4	158.7	100.2	78.4	113.8	67.1	102.7	70.3	84	96.8	88.8	79.7	73.6
0.620136	110.9	66.1	41	59	39.7	64.3	62.5	56.1	43.1	84.7	99.3	146.9	55.8	112	72.6	127	76.6	111	91.2	66.1	127.6
0.190332	64.8	95.8	80.6	68.7	70.9	50.2	67.9	93.7	64.4	91.6	104.5	168	105.3	97	102.1	100.7	76.6	119.1	90.2	110.5	141.3
-0.23732	61	106.2	87.6	67.2	59.1	61.7	75.7	93.8	22.4	123.5	109.5	101.3	134.9	89	116.9	119	72.4	99.1	88.4	78.3	81.2
-0.66555	87.9	96.1	50.9	68.3	88.6	77.8	88.4	81.3	91.8	70	133.3	96.1	100.1	60.1	111.6	93.2	93.8	112.7	102.7	71.2	111.1
-1.0942	83.6	91.5	76.5	83	133.5	86.4	32	106	80.9	33.3	92.5	90.5	122.9	104.3	115.6	91.7	90.9	95.3	97.6	86.5	91.3
-2.52288	95.6	115	73.7	107.1	75.7	54.8	116.9	75.9	41.6	108.6	131.6	66.2	95.8	129.4	131.9	126.5	95.8	99.6	116	63.1	94.2

## Sheet: Figure 4g-h
Figure 4g
PIK3CA E545K meki selected
Genotype	Sanger trace count
WT	0
Hom	15
Het	5
Figure 4h
PIK3CA E545K unselected
Genotype	Sanger trace count
WT	2
Hom	8
Het	6

[truncated: 16 more sheets: Figure 5d,e and i, Figure 6b-d, Figure 6g-h, Figure 7a, Figure 7b, Figure 7c-d, Figure 7e-h, Supplementary figure 2c, Supplementary figure 3h, Supplementary figure 4c, Supplementary figure 5d, Supplementary figure 6a, Supplementary figure 6c, Supplementary figure 6d, Supplementary figure 6e, Supplementary figure 6f]
